# Supplementary material for: Unsupervised clustering of temporal patterns in high-dimensional neuronal ensembles using a novel dissimilarity measure
Source: PLoS Comput Biol. 2018 Jul 6;14(7):e1006283. doi: 10.1371/journal.pcbi.1006283 (PMC6051652; doi:10.1371/journal.pcbi.1006283)
Supplement: S1 Data — The four columns correspond to spike times (column 1), for different MU channels (column 2), in different epochs (column 3) belonging to different conditions (either one of four stimulus conditions, or noise epochs). (CSV) [file pcbi.1006283.s013.csv]

1.750354566631973086e-03	0.000000000000000000e+00	0.000000000000000000e+00	0.000000000000000000e+00
1.813435456664835854e-02	0.000000000000000000e+00	0.000000000000000000e+00	0.000000000000000000e+00
2.038715456659945247e-02	0.000000000000000000e+00	0.000000000000000000e+00	0.000000000000000000e+00
3.812283456658649428e-02	0.000000000000000000e+00	0.000000000000000000e+00	0.000000000000000000e+00
4.107195456662582345e-02	0.000000000000000000e+00	0.000000000000000000e+00	0.000000000000000000e+00
5.430203456659699057e-02	0.000000000000000000e+00	0.000000000000000000e+00	0.000000000000000000e+00
6.511547456658961508e-02	0.000000000000000000e+00	0.000000000000000000e+00	0.000000000000000000e+00
2.029458745665739805e-01	0.000000000000000000e+00	0.000000000000000000e+00	0.000000000000000000e+00
2.211321145666649279e-01	0.000000000000000000e+00	0.000000000000000000e+00	0.000000000000000000e+00
2.230981945666532518e-01	0.000000000000000000e+00	0.000000000000000000e+00	0.000000000000000000e+00
2.353452345665734136e-01	0.000000000000000000e+00	0.000000000000000000e+00	0.000000000000000000e+00
2.423903545666168391e-01	0.000000000000000000e+00	0.000000000000000000e+00	0.000000000000000000e+00
2.458309945666248275e-01	0.000000000000000000e+00	0.000000000000000000e+00	0.000000000000000000e+00
2.546373945666506877e-01	0.000000000000000000e+00	0.000000000000000000e+00	0.000000000000000000e+00
2.587333945666547841e-01	0.000000000000000000e+00	0.000000000000000000e+00	0.000000000000000000e+00
2.623378745665765344e-01	0.000000000000000000e+00	0.000000000000000000e+00	0.000000000000000000e+00
2.688505145666728602e-01	0.000000000000000000e+00	0.000000000000000000e+00	0.000000000000000000e+00
2.716767545666631811e-01	0.000000000000000000e+00	0.000000000000000000e+00	0.000000000000000000e+00
2.763052345666143772e-01	0.000000000000000000e+00	0.000000000000000000e+00	0.000000000000000000e+00
2.821625145666009082e-01	0.000000000000000000e+00	0.000000000000000000e+00	0.000000000000000000e+00
2.876921145666462287e-01	0.000000000000000000e+00	0.000000000000000000e+00	0.000000000000000000e+00
3.089503545665981399e-01	0.000000000000000000e+00	0.000000000000000000e+00	0.000000000000000000e+00
3.189855545666593351e-01	0.000000000000000000e+00	0.000000000000000000e+00	0.000000000000000000e+00
3.218117945666496560e-01	0.000000000000000000e+00	0.000000000000000000e+00	0.000000000000000000e+00
3.245151545665909687e-01	0.000000000000000000e+00	0.000000000000000000e+00	0.000000000000000000e+00
4.898624328113942994e-03	1.000000000000000000e+00	0.000000000000000000e+00	0.000000000000000000e+00
1.153414432814559021e-02	1.000000000000000000e+00	0.000000000000000000e+00	0.000000000000000000e+00
4.069766432814292401e-02	1.000000000000000000e+00	0.000000000000000000e+00	0.000000000000000000e+00
8.120710432813682544e-02	1.000000000000000000e+00	0.000000000000000000e+00	0.000000000000000000e+00
1.048000643281103983e-01	1.000000000000000000e+00	0.000000000000000000e+00	0.000000000000000000e+00
1.069299843281261708e-01	1.000000000000000000e+00	0.000000000000000000e+00	0.000000000000000000e+00
1.094285443281184378e-01	1.000000000000000000e+00	0.000000000000000000e+00	0.000000000000000000e+00
1.177024643281403549e-01	1.000000000000000000e+00	0.000000000000000000e+00	0.000000000000000000e+00
1.636186243281305686e-01	1.000000000000000000e+00	0.000000000000000000e+00	0.000000000000000000e+00
1.654208643281482871e-01	1.000000000000000000e+00	0.000000000000000000e+00	0.000000000000000000e+00
1.675507843281072162e-01	1.000000000000000000e+00	0.000000000000000000e+00	0.000000000000000000e+00
1.836890243281392721e-01	1.000000000000000000e+00	0.000000000000000000e+00	0.000000000000000000e+00
2.145728643281406001e-01	1.000000000000000000e+00	0.000000000000000000e+00	0.000000000000000000e+00
2.183002243281113586e-01	1.000000000000000000e+00	0.000000000000000000e+00	0.000000000000000000e+00
2.366503043281160679e-01	1.000000000000000000e+00	0.000000000000000000e+00	0.000000000000000000e+00
2.428762243281359368e-01	1.000000000000000000e+00	0.000000000000000000e+00	0.000000000000000000e+00
2.552461443281051068e-01	1.000000000000000000e+00	0.000000000000000000e+00	0.000000000000000000e+00
2.657319043281565207e-01	1.000000000000000000e+00	0.000000000000000000e+00	0.000000000000000000e+00
2.727360643281078190e-01	1.000000000000000000e+00	0.000000000000000000e+00	0.000000000000000000e+00
2.760128643281452021e-01	1.000000000000000000e+00	0.000000000000000000e+00	0.000000000000000000e+00
2.951821443281166246e-01	1.000000000000000000e+00	0.000000000000000000e+00	0.000000000000000000e+00
3.005888643281129369e-01	1.000000000000000000e+00	0.000000000000000000e+00	0.000000000000000000e+00
3.431463043281088865e-01	1.000000000000000000e+00	0.000000000000000000e+00	0.000000000000000000e+00
5.523180201057487082e-02	2.000000000000000000e+00	0.000000000000000000e+00	0.000000000000000000e+00
1.007383620105817279e-01	2.000000000000000000e+00	0.000000000000000000e+00	0.000000000000000000e+00
1.596388420105872008e-01	2.000000000000000000e+00	0.000000000000000000e+00	0.000000000000000000e+00
1.792177220105846125e-01	2.000000000000000000e+00	0.000000000000000000e+00	0.000000000000000000e+00
2.033841220105832015e-01	2.000000000000000000e+00	0.000000000000000000e+00	0.000000000000000000e+00
2.116580420105766969e-01	2.000000000000000000e+00	0.000000000000000000e+00	0.000000000000000000e+00
2.337764420105874486e-01	2.000000000000000000e+00	0.000000000000000000e+00	0.000000000000000000e+00
2.373399620105876018e-01	2.000000000000000000e+00	0.000000000000000000e+00	0.000000000000000000e+00
2.428695620105760788e-01	2.000000000000000000e+00	0.000000000000000000e+00	0.000000000000000000e+00
2.612606020105876503e-01	2.000000000000000000e+00	0.000000000000000000e+00	0.000000000000000000e+00
2.825188420105821940e-01	2.000000000000000000e+00	0.000000000000000000e+00	0.000000000000000000e+00
3.032036420105801433e-01	2.000000000000000000e+00	0.000000000000000000e+00	0.000000000000000000e+00
3.292951620105744048e-01	2.000000000000000000e+00	0.000000000000000000e+00	0.000000000000000000e+00
3.464574020105790630e-01	2.000000000000000000e+00	0.000000000000000000e+00	0.000000000000000000e+00
3.543217220105749909e-01	2.000000000000000000e+00	0.000000000000000000e+00	0.000000000000000000e+00
6.822780300119735131e-03	3.000000000000000000e+00	0.000000000000000000e+00	0.000000000000000000e+00
1.163088603001303234e-01	3.000000000000000000e+00	0.000000000000000000e+00	0.000000000000000000e+00
1.267536603001464535e-01	3.000000000000000000e+00	0.000000000000000000e+00	0.000000000000000000e+00
1.382634203001136264e-01	3.000000000000000000e+00	0.000000000000000000e+00	0.000000000000000000e+00
1.705808603001561785e-01	3.000000000000000000e+00	0.000000000000000000e+00	0.000000000000000000e+00
2.002359003001221716e-01	3.000000000000000000e+00	0.000000000000000000e+00	0.000000000000000000e+00
2.433258203001220643e-01	3.000000000000000000e+00	0.000000000000000000e+00	0.000000000000000000e+00
2.794115803001138154e-01	3.000000000000000000e+00	0.000000000000000000e+00	0.000000000000000000e+00
3.358544603001338835e-01	3.000000000000000000e+00	0.000000000000000000e+00	0.000000000000000000e+00
3.511325403001070988e-01	3.000000000000000000e+00	0.000000000000000000e+00	0.000000000000000000e+00
3.527299803001189282e-01	3.000000000000000000e+00	0.000000000000000000e+00	0.000000000000000000e+00
2.287294204618506299e-02	4.000000000000000000e+00	0.000000000000000000e+00	0.000000000000000000e+00
9.189054204618019028e-02	4.000000000000000000e+00	0.000000000000000000e+00	0.000000000000000000e+00
9.770686204618828086e-02	4.000000000000000000e+00	0.000000000000000000e+00	0.000000000000000000e+00
1.137222220461855393e-01	4.000000000000000000e+00	0.000000000000000000e+00	0.000000000000000000e+00
1.266655820461797255e-01	4.000000000000000000e+00	0.000000000000000000e+00	0.000000000000000000e+00
1.385439820461802363e-01	4.000000000000000000e+00	0.000000000000000000e+00	0.000000000000000000e+00
1.721311820461797204e-01	4.000000000000000000e+00	0.000000000000000000e+00	0.000000000000000000e+00
1.976083020461847362e-01	4.000000000000000000e+00	0.000000000000000000e+00	0.000000000000000000e+00
2.377081420461810701e-01	4.000000000000000000e+00	0.000000000000000000e+00	0.000000000000000000e+00
3.122553420461788853e-01	4.000000000000000000e+00	0.000000000000000000e+00	0.000000000000000000e+00
3.157779020461863873e-01	4.000000000000000000e+00	0.000000000000000000e+00	0.000000000000000000e+00
3.455330429954317495e-02	5.000000000000000000e+00	0.000000000000000000e+00	0.000000000000000000e+00
5.929314429953835841e-02	5.000000000000000000e+00	0.000000000000000000e+00	0.000000000000000000e+00
7.539042429953513036e-02	5.000000000000000000e+00	0.000000000000000000e+00	0.000000000000000000e+00
8.313186429955310430e-02	5.000000000000000000e+00	0.000000000000000000e+00	0.000000000000000000e+00
1.042672242995696941e-01	5.000000000000000000e+00	0.000000000000000000e+00	0.000000000000000000e+00
1.208969842995704091e-01	5.000000000000000000e+00	0.000000000000000000e+00	0.000000000000000000e+00
1.239280242995666192e-01	5.000000000000000000e+00	0.000000000000000000e+00	0.000000000000000000e+00
1.387145842995711753e-01	5.000000000000000000e+00	0.000000000000000000e+00	0.000000000000000000e+00
1.523133042995756803e-01	5.000000000000000000e+00	0.000000000000000000e+00	0.000000000000000000e+00
1.603414642995564243e-01	5.000000000000000000e+00	0.000000000000000000e+00	0.000000000000000000e+00
1.844259442995554998e-01	5.000000000000000000e+00	0.000000000000000000e+00	0.000000000000000000e+00
1.868835442995693263e-01	5.000000000000000000e+00	0.000000000000000000e+00	0.000000000000000000e+00
2.002774642995679422e-01	5.000000000000000000e+00	0.000000000000000000e+00	0.000000000000000000e+00
2.212489842995570832e-01	5.000000000000000000e+00	0.000000000000000000e+00	0.000000000000000000e+00
2.242390642995748529e-01	5.000000000000000000e+00	0.000000000000000000e+00	0.000000000000000000e+00
2.299325042995339352e-01	5.000000000000000000e+00	0.000000000000000000e+00	0.000000000000000000e+00
2.323901042995477617e-01	5.000000000000000000e+00	0.000000000000000000e+00	0.000000000000000000e+00
2.698685042995454531e-01	5.000000000000000000e+00	0.000000000000000000e+00	0.000000000000000000e+00
3.000969842995506731e-01	5.000000000000000000e+00	0.000000000000000000e+00	0.000000000000000000e+00
3.995634271511949720e-03	6.000000000000000000e+00	0.000000000000000000e+00	0.000000000000000000e+00
4.073675427149980877e-02	6.000000000000000000e+00	0.000000000000000000e+00	0.000000000000000000e+00
4.241611427152536251e-02	6.000000000000000000e+00	0.000000000000000000e+00	0.000000000000000000e+00
1.090580342715203876e-01	6.000000000000000000e+00	0.000000000000000000e+00	0.000000000000000000e+00
1.484205942714926785e-01	6.000000000000000000e+00	0.000000000000000000e+00	0.000000000000000000e+00
2.148167542715033740e-01	6.000000000000000000e+00	0.000000000000000000e+00	0.000000000000000000e+00
2.199777142715153566e-01	6.000000000000000000e+00	0.000000000000000000e+00	0.000000000000000000e+00
2.476257142715145854e-01	6.000000000000000000e+00	0.000000000000000000e+00	0.000000000000000000e+00
2.640916342714878517e-01	6.000000000000000000e+00	0.000000000000000000e+00	0.000000000000000000e+00
2.804346742715257967e-01	6.000000000000000000e+00	0.000000000000000000e+00	0.000000000000000000e+00
3.413421942715264557e-01	6.000000000000000000e+00	0.000000000000000000e+00	0.000000000000000000e+00
3.501485942714954724e-01	6.000000000000000000e+00	0.000000000000000000e+00	0.000000000000000000e+00
3.025099427150523823e-02	7.000000000000000000e+00	0.000000000000000000e+00	0.000000000000000000e+00
6.002891427152023951e-02	7.000000000000000000e+00	0.000000000000000000e+00	0.000000000000000000e+00
9.607371427153355015e-02	7.000000000000000000e+00	0.000000000000000000e+00	0.000000000000000000e+00
1.197485942715208473e-01	7.000000000000000000e+00	0.000000000000000000e+00	0.000000000000000000e+00
1.280634742715212049e-01	7.000000000000000000e+00	0.000000000000000000e+00	0.000000000000000000e+00
1.358049142715391788e-01	7.000000000000000000e+00	0.000000000000000000e+00	0.000000000000000000e+00
1.413754742715060964e-01	7.000000000000000000e+00	0.000000000000000000e+00	0.000000000000000000e+00
1.451437942715121387e-01	7.000000000000000000e+00	0.000000000000000000e+00	0.000000000000000000e+00
1.489940342715319055e-01	7.000000000000000000e+00	0.000000000000000000e+00	0.000000000000000000e+00
1.578823542715146466e-01	7.000000000000000000e+00	0.000000000000000000e+00	0.000000000000000000e+00
1.631252342715403536e-01	7.000000000000000000e+00	0.000000000000000000e+00	0.000000000000000000e+00
1.754951542715095236e-01	7.000000000000000000e+00	0.000000000000000000e+00	0.000000000000000000e+00
1.891757942715277530e-01	7.000000000000000000e+00	0.000000000000000000e+00	0.000000000000000000e+00
2.024468342715342040e-01	7.000000000000000000e+00	0.000000000000000000e+00	0.000000000000000000e+00
2.051911542715108006e-01	7.000000000000000000e+00	0.000000000000000000e+00	0.000000000000000000e+00
2.072801142714912892e-01	7.000000000000000000e+00	0.000000000000000000e+00	0.000000000000000000e+00
2.260397942715077768e-01	7.000000000000000000e+00	0.000000000000000000e+00	0.000000000000000000e+00
3.069767542715386988e-01	7.000000000000000000e+00	0.000000000000000000e+00	0.000000000000000000e+00
3.533434742715191312e-01	7.000000000000000000e+00	0.000000000000000000e+00	0.000000000000000000e+00
5.142252201057617711e-02	8.000000000000000000e+00	0.000000000000000000e+00	0.000000000000000000e+00
6.199020201058447199e-02	8.000000000000000000e+00	0.000000000000000000e+00	0.000000000000000000e+00
1.022538820105798330e-01	8.000000000000000000e+00	0.000000000000000000e+00	0.000000000000000000e+00
1.236759620105876145e-01	8.000000000000000000e+00	0.000000000000000000e+00	0.000000000000000000e+00
1.406334020105863836e-01	8.000000000000000000e+00	0.000000000000000000e+00	0.000000000000000000e+00
1.486615620105813385e-01	8.000000000000000000e+00	0.000000000000000000e+00	0.000000000000000000e+00
1.705342020105793388e-01	8.000000000000000000e+00	0.000000000000000000e+00	0.000000000000000000e+00
2.136650820105860937e-01	8.000000000000000000e+00	0.000000000000000000e+00	0.000000000000000000e+00
2.187850820105770033e-01	8.000000000000000000e+00	0.000000000000000000e+00	0.000000000000000000e+00
2.213655620105829946e-01	8.000000000000000000e+00	0.000000000000000000e+00	0.000000000000000000e+00
2.243146820105796913e-01	8.000000000000000000e+00	0.000000000000000000e+00	0.000000000000000000e+00
2.357834820105826346e-01	8.000000000000000000e+00	0.000000000000000000e+00	0.000000000000000000e+00
2.431972420105741328e-01	8.000000000000000000e+00	0.000000000000000000e+00	0.000000000000000000e+00
2.516759620105877282e-01	8.000000000000000000e+00	0.000000000000000000e+00	0.000000000000000000e+00
2.543793220105858843e-01	8.000000000000000000e+00	0.000000000000000000e+00	0.000000000000000000e+00
2.567550020105859865e-01	8.000000000000000000e+00	0.000000000000000000e+00	0.000000000000000000e+00
2.600727620105875992e-01	8.000000000000000000e+00	0.000000000000000000e+00	0.000000000000000000e+00
2.705994820105748211e-01	8.000000000000000000e+00	0.000000000000000000e+00	0.000000000000000000e+00
2.787095620105835003e-01	8.000000000000000000e+00	0.000000000000000000e+00	0.000000000000000000e+00
3.194647620105759422e-01	8.000000000000000000e+00	0.000000000000000000e+00	0.000000000000000000e+00
3.292542020105817535e-01	8.000000000000000000e+00	0.000000000000000000e+00	0.000000000000000000e+00
1.113888860484952836e-01	9.000000000000000000e+00	0.000000000000000000e+00	0.000000000000000000e+00
1.267488860485106450e-01	9.000000000000000000e+00	0.000000000000000000e+00	0.000000000000000000e+00
1.795053660485099734e-01	9.000000000000000000e+00	0.000000000000000000e+00	0.000000000000000000e+00
1.936775260484968619e-01	9.000000000000000000e+00	0.000000000000000000e+00	0.000000000000000000e+00
2.009684060484961954e-01	9.000000000000000000e+00	0.000000000000000000e+00	0.000000000000000000e+00
2.266912860485139625e-01	9.000000000000000000e+00	0.000000000000000000e+00	0.000000000000000000e+00
2.333677660484956284e-01	9.000000000000000000e+00	0.000000000000000000e+00	0.000000000000000000e+00
2.392250460485105812e-01	9.000000000000000000e+00	0.000000000000000000e+00	0.000000000000000000e+00
2.508167260484914785e-01	9.000000000000000000e+00	0.000000000000000000e+00	0.000000000000000000e+00
2.544621660485053560e-01	9.000000000000000000e+00	0.000000000000000000e+00	0.000000000000000000e+00
2.619988060484890191e-01	9.000000000000000000e+00	0.000000000000000000e+00	0.000000000000000000e+00
2.647431260484940374e-01	9.000000000000000000e+00	0.000000000000000000e+00	0.000000000000000000e+00
2.672007260485078639e-01	9.000000000000000000e+00	0.000000000000000000e+00	0.000000000000000000e+00
2.721978460484923978e-01	9.000000000000000000e+00	0.000000000000000000e+00	0.000000000000000000e+00
2.851412060485007949e-01	9.000000000000000000e+00	0.000000000000000000e+00	0.000000000000000000e+00
3.002554460485034049e-01	9.000000000000000000e+00	0.000000000000000000e+00	0.000000000000000000e+00
5.225774233615698705e-03	1.000000000000000000e+01	0.000000000000000000e+00	0.000000000000000000e+00
3.713361423364647251e-02	1.000000000000000000e+01	0.000000000000000000e+00	0.000000000000000000e+00
8.182097423360135124e-02	1.000000000000000000e+01	0.000000000000000000e+00	0.000000000000000000e+00
1.923310542336413853e-01	1.000000000000000000e+01	0.000000000000000000e+00	0.000000000000000000e+00
2.004820942336142942e-01	1.000000000000000000e+01	0.000000000000000000e+00	0.000000000000000000e+00
2.122785742336010806e-01	1.000000000000000000e+01	0.000000000000000000e+00	0.000000000000000000e+00
2.228462542336093755e-01	1.000000000000000000e+01	0.000000000000000000e+00	0.000000000000000000e+00
2.290312142336508039e-01	1.000000000000000000e+01	0.000000000000000000e+00	0.000000000000000000e+00
2.606523342336051208e-01	1.000000000000000000e+01	0.000000000000000000e+00	0.000000000000000000e+00
2.695816142336231458e-01	1.000000000000000000e+01	0.000000000000000000e+00	0.000000000000000000e+00
2.763809742336253983e-01	1.000000000000000000e+01	0.000000000000000000e+00	0.000000000000000000e+00
3.173819342336448024e-01	1.000000000000000000e+01	0.000000000000000000e+00	0.000000000000000000e+00
3.401556942336516620e-01	1.000000000000000000e+01	0.000000000000000000e+00	0.000000000000000000e+00
5.527889423364529264e-02	1.100000000000000000e+01	0.000000000000000000e+00	0.000000000000000000e+00
6.207825423364754513e-02	1.100000000000000000e+01	0.000000000000000000e+00	0.000000000000000000e+00
7.162193423362639422e-02	1.100000000000000000e+01	0.000000000000000000e+00	0.000000000000000000e+00
1.361748942336409307e-01	1.100000000000000000e+01	0.000000000000000000e+00	0.000000000000000000e+00
1.702536142336090741e-01	1.100000000000000000e+01	0.000000000000000000e+00	0.000000000000000000e+00
1.756603342336053863e-01	1.100000000000000000e+01	0.000000000000000000e+00	0.000000000000000000e+00
1.776264142336505536e-01	1.100000000000000000e+01	0.000000000000000000e+00	0.000000000000000000e+00
1.811899342336507068e-01	1.100000000000000000e+01	0.000000000000000000e+00	0.000000000000000000e+00
1.852040142336410788e-01	1.100000000000000000e+01	0.000000000000000000e+00	0.000000000000000000e+00
1.886036942336137834e-01	1.100000000000000000e+01	0.000000000000000000e+00	0.000000000000000000e+00
1.918804942336511665e-01	1.100000000000000000e+01	0.000000000000000000e+00	0.000000000000000000e+00
1.954849742336297602e-01	1.100000000000000000e+01	0.000000000000000000e+00	0.000000000000000000e+00
2.076910542336283250e-01	1.100000000000000000e+01	0.000000000000000000e+00	0.000000000000000000e+00
2.188321742336190034e-01	1.100000000000000000e+01	0.000000000000000000e+00	0.000000000000000000e+00
2.298094542336390766e-01	1.100000000000000000e+01	0.000000000000000000e+00	0.000000000000000000e+00
2.717524942336173588e-01	1.100000000000000000e+01	0.000000000000000000e+00	0.000000000000000000e+00
1.407366432811629764e-02	1.200000000000000000e+01	0.000000000000000000e+00	0.000000000000000000e+00
5.175686432811987814e-02	1.200000000000000000e+01	0.000000000000000000e+00	0.000000000000000000e+00
5.818758432814563619e-02	1.200000000000000000e+01	0.000000000000000000e+00	0.000000000000000000e+00
7.563654432811306449e-02	1.200000000000000000e+01	0.000000000000000000e+00	0.000000000000000000e+00
1.094285443281184378e-01	1.200000000000000000e+01	0.000000000000000000e+00	0.000000000000000000e+00
1.229863043281445023e-01	1.200000000000000000e+01	0.000000000000000000e+00	0.000000000000000000e+00
1.409267843281374333e-01	1.200000000000000000e+01	0.000000000000000000e+00	0.000000000000000000e+00
1.971648643281516122e-01	1.200000000000000000e+01	0.000000000000000000e+00	0.000000000000000000e+00
2.038003843281264160e-01	1.200000000000000000e+01	0.000000000000000000e+00	0.000000000000000000e+00
2.348890243281336332e-01	1.200000000000000000e+01	0.000000000000000000e+00	0.000000000000000000e+00
2.424666243281241584e-01	1.200000000000000000e+01	0.000000000000000000e+00	0.000000000000000000e+00
2.448013443281458201e-01	1.200000000000000000e+01	0.000000000000000000e+00	0.000000000000000000e+00
2.724903043281234893e-01	1.200000000000000000e+01	0.000000000000000000e+00	0.000000000000000000e+00
2.783066243281315799e-01	1.200000000000000000e+01	0.000000000000000000e+00	0.000000000000000000e+00
3.048487043281444819e-01	1.200000000000000000e+01	0.000000000000000000e+00	0.000000000000000000e+00
3.226663043281452481e-01	1.200000000000000000e+01	0.000000000000000000e+00	0.000000000000000000e+00
3.452352643281462186e-01	1.200000000000000000e+01	0.000000000000000000e+00	0.000000000000000000e+00
4.967056244856182801e-02	1.300000000000000000e+01	0.000000000000000000e+00	0.000000000000000000e+00
7.735952244853949722e-02	1.300000000000000000e+01	0.000000000000000000e+00	0.000000000000000000e+00
9.394832244856177184e-02	1.300000000000000000e+01	0.000000000000000000e+00	0.000000000000000000e+00
1.099227224485663790e-01	1.300000000000000000e+01	0.000000000000000000e+00	0.000000000000000000e+00
1.646862424486177368e-01	1.300000000000000000e+01	0.000000000000000000e+00	0.000000000000000000e+00
2.119540824486354502e-01	1.300000000000000000e+01	0.000000000000000000e+00	0.000000000000000000e+00
2.271092824486165007e-01	1.300000000000000000e+01	0.000000000000000000e+00	0.000000000000000000e+00
2.394382424486072303e-01	1.300000000000000000e+01	0.000000000000000000e+00	0.000000000000000000e+00
2.504974424485841844e-01	1.300000000000000000e+01	0.000000000000000000e+00	0.000000000000000000e+00
2.520539224485607299e-01	1.300000000000000000e+01	0.000000000000000000e+00	0.000000000000000000e+00
2.581160024485531501e-01	1.300000000000000000e+01	0.000000000000000000e+00	0.000000000000000000e+00
2.597544024486002634e-01	1.300000000000000000e+01	0.000000000000000000e+00	0.000000000000000000e+00
2.622529624485356869e-01	1.300000000000000000e+01	0.000000000000000000e+00	0.000000000000000000e+00
2.646696024486279164e-01	1.300000000000000000e+01	0.000000000000000000e+00	0.000000000000000000e+00
2.683969624485986749e-01	1.300000000000000000e+01	0.000000000000000000e+00	0.000000000000000000e+00
2.707726424485987771e-01	1.300000000000000000e+01	0.000000000000000000e+00	0.000000000000000000e+00
2.737217624486381062e-01	1.300000000000000000e+01	0.000000000000000000e+00	0.000000000000000000e+00
2.763022424485304107e-01	1.300000000000000000e+01	0.000000000000000000e+00	0.000000000000000000e+00
2.783502424485893023e-01	1.300000000000000000e+01	0.000000000000000000e+00	0.000000000000000000e+00
2.836340824485366063e-01	1.300000000000000000e+01	0.000000000000000000e+00	0.000000000000000000e+00
2.862145624485425977e-01	1.300000000000000000e+01	0.000000000000000000e+00	0.000000000000000000e+00
2.894094424485662564e-01	1.300000000000000000e+01	0.000000000000000000e+00	0.000000000000000000e+00
2.919489624485938073e-01	1.300000000000000000e+01	0.000000000000000000e+00	0.000000000000000000e+00
2.950209624485684579e-01	1.300000000000000000e+01	0.000000000000000000e+00	0.000000000000000000e+00
2.971508824485842304e-01	1.300000000000000000e+01	0.000000000000000000e+00	0.000000000000000000e+00
2.991169624485725542e-01	1.300000000000000000e+01	0.000000000000000000e+00	0.000000000000000000e+00
3.012878424485667672e-01	1.300000000000000000e+01	0.000000000000000000e+00	0.000000000000000000e+00
3.047694424485531961e-01	1.300000000000000000e+01	0.000000000000000000e+00	0.000000000000000000e+00
3.080462424485337358e-01	1.300000000000000000e+01	0.000000000000000000e+00	0.000000000000000000e+00
3.099304024485651787e-01	1.300000000000000000e+01	0.000000000000000000e+00	0.000000000000000000e+00
3.118555224485750621e-01	1.300000000000000000e+01	0.000000000000000000e+00	0.000000000000000000e+00
3.188596824486400472e-01	1.300000000000000000e+01	0.000000000000000000e+00	0.000000000000000000e+00
3.215630424485813599e-01	1.300000000000000000e+01	0.000000000000000000e+00	0.000000000000000000e+00
3.327041624486288818e-01	1.300000000000000000e+01	0.000000000000000000e+00	0.000000000000000000e+00
3.553960024486220171e-01	1.300000000000000000e+01	0.000000000000000000e+00	0.000000000000000000e+00
3.097522746249303793e-04	1.400000000000000000e+01	0.000000000000000000e+00	0.000000000000000000e+00
4.569592274599632020e-03	1.400000000000000000e+01	0.000000000000000000e+00	0.000000000000000000e+00
4.131071227464433449e-02	1.400000000000000000e+01	0.000000000000000000e+00	0.000000000000000000e+00
5.359871227459978016e-02	1.400000000000000000e+01	0.000000000000000000e+00	0.000000000000000000e+00
6.252799227461780518e-02	1.400000000000000000e+01	0.000000000000000000e+00	0.000000000000000000e+00
7.235839227461626777e-02	1.400000000000000000e+01	0.000000000000000000e+00	0.000000000000000000e+00
1.154073522746377201e-01	1.400000000000000000e+01	0.000000000000000000e+00	0.000000000000000000e+00
1.251148722746440178e-01	1.400000000000000000e+01	0.000000000000000000e+00	0.000000000000000000e+00
1.815577522746072425e-01	1.400000000000000000e+01	0.000000000000000000e+00	0.000000000000000000e+00
2.088780722746084173e-01	1.400000000000000000e+01	0.000000000000000000e+00	0.000000000000000000e+00
2.150220722746145618e-01	1.400000000000000000e+01	0.000000000000000000e+00	0.000000000000000000e+00
2.656895922746049798e-01	1.400000000000000000e+01	0.000000000000000000e+00	0.000000000000000000e+00
2.717516722745974000e-01	1.400000000000000000e+01	0.000000000000000000e+00	0.000000000000000000e+00
2.919859122746335522e-01	1.400000000000000000e+01	0.000000000000000000e+00	0.000000000000000000e+00
3.161932722746247926e-01	1.400000000000000000e+01	0.000000000000000000e+00	0.000000000000000000e+00
3.199206322745955511e-01	1.400000000000000000e+01	0.000000000000000000e+00	0.000000000000000000e+00
7.878993423360514115e-02	1.500000000000000000e+01	0.000000000000000000e+00	0.000000000000000000e+00
1.414996942336235186e-01	1.500000000000000000e+01	0.000000000000000000e+00	0.000000000000000000e+00
1.528046542336416458e-01	1.500000000000000000e+01	0.000000000000000000e+00	0.000000000000000000e+00
2.106401742336108107e-01	1.500000000000000000e+01	0.000000000000000000e+00	0.000000000000000000e+00
2.191188942336386170e-01	1.500000000000000000e+01	0.000000000000000000e+00	0.000000000000000000e+00
2.398446542336434284e-01	1.500000000000000000e+01	0.000000000000000000e+00	0.000000000000000000e+00
2.417697742336533118e-01	1.500000000000000000e+01	0.000000000000000000e+00	0.000000000000000000e+00
2.515182542336380500e-01	1.500000000000000000e+01	0.000000000000000000e+00	0.000000000000000000e+00
2.538529742336028683e-01	1.500000000000000000e+01	0.000000000000000000e+00	0.000000000000000000e+00
2.572936142336108567e-01	1.500000000000000000e+01	0.000000000000000000e+00	0.000000000000000000e+00
2.606932942336404047e-01	1.500000000000000000e+01	0.000000000000000000e+00	0.000000000000000000e+00
2.636833742336013309e-01	1.500000000000000000e+01	0.000000000000000000e+00	0.000000000000000000e+00
2.695406542336447053e-01	1.500000000000000000e+01	0.000000000000000000e+00	0.000000000000000000e+00
2.725307342336056315e-01	1.500000000000000000e+01	0.000000000000000000e+00	0.000000000000000000e+00
2.740872142336390205e-01	1.500000000000000000e+01	0.000000000000000000e+00	0.000000000000000000e+00
2.836718542336531534e-01	1.500000000000000000e+01	0.000000000000000000e+00	0.000000000000000000e+00
3.407291342336340456e-01	1.500000000000000000e+01	0.000000000000000000e+00	0.000000000000000000e+00
3.555976142336523260e-01	1.500000000000000000e+01	0.000000000000000000e+00	0.000000000000000000e+00
3.573588942336347607e-01	1.500000000000000000e+01	0.000000000000000000e+00	0.000000000000000000e+00
8.460792274597839224e-03	1.600000000000000000e+01	0.000000000000000000e+00	0.000000000000000000e+00
1.485055227464515681e-02	1.600000000000000000e+01	0.000000000000000000e+00	0.000000000000000000e+00
3.225855227463414465e-02	1.600000000000000000e+01	0.000000000000000000e+00	0.000000000000000000e+00
5.351679227464289923e-02	1.600000000000000000e+01	0.000000000000000000e+00	0.000000000000000000e+00
6.576383227461990444e-02	1.600000000000000000e+01	0.000000000000000000e+00	0.000000000000000000e+00
9.074943227459941752e-02	1.600000000000000000e+01	0.000000000000000000e+00	0.000000000000000000e+00
1.041433522745980333e-01	1.600000000000000000e+01	0.000000000000000000e+00	0.000000000000000000e+00
1.341260722746189238e-01	1.600000000000000000e+01	0.000000000000000000e+00	0.000000000000000000e+00
1.367065522746249151e-01	1.600000000000000000e+01	0.000000000000000000e+00	0.000000000000000000e+00
1.600947122745925988e-01	1.600000000000000000e+01	0.000000000000000000e+00	0.000000000000000000e+00
1.965081522746392473e-01	1.600000000000000000e+01	0.000000000000000000e+00	0.000000000000000000e+00
1.987609522746471846e-01	1.600000000000000000e+01	0.000000000000000000e+00	0.000000000000000000e+00
2.180531122746107719e-01	1.600000000000000000e+01	0.000000000000000000e+00	0.000000000000000000e+00
2.342323122746212682e-01	1.600000000000000000e+01	0.000000000000000000e+00	0.000000000000000000e+00
2.438988722745922821e-01	1.600000000000000000e+01	0.000000000000000000e+00	0.000000000000000000e+00
2.481996722746022677e-01	1.600000000000000000e+01	0.000000000000000000e+00	0.000000000000000000e+00
2.603238322746439515e-01	1.600000000000000000e+01	0.000000000000000000e+00	0.000000000000000000e+00
2.628223922746362184e-01	1.600000000000000000e+01	0.000000000000000000e+00	0.000000000000000000e+00
2.665087922746285365e-01	1.600000000000000000e+01	0.000000000000000000e+00	0.000000000000000000e+00
2.761753522745995504e-01	1.600000000000000000e+01	0.000000000000000000e+00	0.000000000000000000e+00
2.810905522746272034e-01	1.600000000000000000e+01	0.000000000000000000e+00	0.000000000000000000e+00
3.106636722746363155e-01	1.600000000000000000e+01	0.000000000000000000e+00	0.000000000000000000e+00
3.451519922746162372e-01	1.600000000000000000e+01	0.000000000000000000e+00	0.000000000000000000e+00
7.689554566575385053e-03	1.700000000000000000e+01	0.000000000000000000e+00	0.000000000000000000e+00
1.326011456659914600e-02	1.700000000000000000e+01	0.000000000000000000e+00	0.000000000000000000e+00
2.153403456667790650e-02	1.700000000000000000e+01	0.000000000000000000e+00	0.000000000000000000e+00
2.378683456662900042e-02	1.700000000000000000e+01	0.000000000000000000e+00	0.000000000000000000e+00
4.021179456662382634e-02	1.700000000000000000e+01	0.000000000000000000e+00	0.000000000000000000e+00
4.385723456663770392e-02	1.700000000000000000e+01	0.000000000000000000e+00	0.000000000000000000e+00
1.845957945666829580e-01	1.700000000000000000e+01	0.000000000000000000e+00	0.000000000000000000e+00
1.956140345666814717e-01	1.700000000000000000e+01	0.000000000000000000e+00	0.000000000000000000e+00
2.069599545666211959e-01	1.700000000000000000e+01	0.000000000000000000e+00	0.000000000000000000e+00
2.096223545665840682e-01	1.700000000000000000e+01	0.000000000000000000e+00	0.000000000000000000e+00
2.120389945666762976e-01	1.700000000000000000e+01	0.000000000000000000e+00	0.000000000000000000e+00
2.139641145665724942e-01	1.700000000000000000e+01	0.000000000000000000e+00	0.000000000000000000e+00
2.156844345665764884e-01	1.700000000000000000e+01	0.000000000000000000e+00	0.000000000000000000e+00
2.214597945666061385e-01	1.700000000000000000e+01	0.000000000000000000e+00	0.000000000000000000e+00
2.246137145666513568e-01	1.700000000000000000e+01	0.000000000000000000e+00	0.000000000000000000e+00
2.268665145666024507e-01	1.700000000000000000e+01	0.000000000000000000e+00	0.000000000000000000e+00
2.287097145666554532e-01	1.700000000000000000e+01	0.000000000000000000e+00	0.000000000000000000e+00
2.339935545666027572e-01	1.700000000000000000e+01	0.000000000000000000e+00	0.000000000000000000e+00
2.374341945666107456e-01	1.700000000000000000e+01	0.000000000000000000e+00	0.000000000000000000e+00
2.392773945666637481e-01	1.700000000000000000e+01	0.000000000000000000e+00	0.000000000000000000e+00
2.415711545665932825e-01	1.700000000000000000e+01	0.000000000000000000e+00	0.000000000000000000e+00
2.450937145666718386e-01	1.700000000000000000e+01	0.000000000000000000e+00	0.000000000000000000e+00
2.503775545666191427e-01	1.700000000000000000e+01	0.000000000000000000e+00	0.000000000000000000e+00
2.541868345666604689e-01	1.700000000000000000e+01	0.000000000000000000e+00	0.000000000000000000e+00
2.574226745666625682e-01	1.700000000000000000e+01	0.000000000000000000e+00	0.000000000000000000e+00
2.595935545666567812e-01	1.700000000000000000e+01	0.000000000000000000e+00	0.000000000000000000e+00
2.625836345666745508e-01	1.700000000000000000e+01	0.000000000000000000e+00	0.000000000000000000e+00
2.664748345666727580e-01	1.700000000000000000e+01	0.000000000000000000e+00	0.000000000000000000e+00
2.682770745666336332e-01	1.700000000000000000e+01	0.000000000000000000e+00	0.000000000000000000e+00
2.714719545666572920e-01	1.700000000000000000e+01	0.000000000000000000e+00	0.000000000000000000e+00
2.970309945666191886e-01	1.700000000000000000e+01	0.000000000000000000e+00	0.000000000000000000e+00
3.032978745666174980e-01	1.700000000000000000e+01	0.000000000000000000e+00	0.000000000000000000e+00
9.471816604848770638e-02	1.800000000000000000e+01	0.000000000000000000e+00	0.000000000000000000e+00
1.271175260485155611e-01	1.800000000000000000e+01	0.000000000000000000e+00	0.000000000000000000e+00
1.383815260484984044e-01	1.800000000000000000e+01	0.000000000000000000e+00	0.000000000000000000e+00
1.661933660484966602e-01	1.800000000000000000e+01	0.000000000000000000e+00	0.000000000000000000e+00
1.912199260485114571e-01	1.800000000000000000e+01	0.000000000000000000e+00	0.000000000000000000e+00
1.994528860484980903e-01	1.800000000000000000e+01	0.000000000000000000e+00	0.000000000000000000e+00
2.025248860485011626e-01	1.800000000000000000e+01	0.000000000000000000e+00	0.000000000000000000e+00
2.081364060485033640e-01	1.800000000000000000e+01	0.000000000000000000e+00	0.000000000000000000e+00
2.134612060485143736e-01	1.800000000000000000e+01	0.000000000000000000e+00	0.000000000000000000e+00
2.180487260485155510e-01	1.800000000000000000e+01	0.000000000000000000e+00	0.000000000000000000e+00
2.248890460484962439e-01	1.800000000000000000e+01	0.000000000000000000e+00	0.000000000000000000e+00
2.278381660485071514e-01	1.800000000000000000e+01	0.000000000000000000e+00	0.000000000000000000e+00
2.302957660484925562e-01	1.800000000000000000e+01	0.000000000000000000e+00	0.000000000000000000e+00
2.348013660485084309e-01	1.800000000000000000e+01	0.000000000000000000e+00	0.000000000000000000e+00
2.441402460485098125e-01	1.800000000000000000e+01	0.000000000000000000e+00	0.000000000000000000e+00
2.699040860485060200e-01	1.800000000000000000e+01	0.000000000000000000e+00	0.000000000000000000e+00
2.800212060484956744e-01	1.800000000000000000e+01	0.000000000000000000e+00	0.000000000000000000e+00
9.903035456658715319e-02	1.900000000000000000e+01	0.000000000000000000e+00	0.000000000000000000e+00
1.114002745666700100e-01	1.900000000000000000e+01	0.000000000000000000e+00	0.000000000000000000e+00
1.287673145666237140e-01	1.900000000000000000e+01	0.000000000000000000e+00	0.000000000000000000e+00
1.323308345666807107e-01	1.900000000000000000e+01	0.000000000000000000e+00	0.000000000000000000e+00
1.348703545665945747e-01	1.900000000000000000e+01	0.000000000000000000e+00	0.000000000000000000e+00
1.733317945665864279e-01	1.900000000000000000e+01	0.000000000000000000e+00	0.000000000000000000e+00
1.835717945666535122e-01	1.900000000000000000e+01	0.000000000000000000e+00	0.000000000000000000e+00
1.910674745665734697e-01	1.900000000000000000e+01	0.000000000000000000e+00	0.000000000000000000e+00
2.005292345665954379e-01	1.900000000000000000e+01	0.000000000000000000e+00	0.000000000000000000e+00
2.069189945666427555e-01	1.900000000000000000e+01	0.000000000000000000e+00	0.000000000000000000e+00
2.156844345665764884e-01	1.900000000000000000e+01	0.000000000000000000e+00	0.000000000000000000e+00
2.192889145666119255e-01	1.900000000000000000e+01	0.000000000000000000e+00	0.000000000000000000e+00
2.623788345666686617e-01	1.900000000000000000e+01	0.000000000000000000e+00	0.000000000000000000e+00
2.643449145666569855e-01	1.900000000000000000e+01	0.000000000000000000e+00	0.000000000000000000e+00
2.764690745666418259e-01	1.900000000000000000e+01	0.000000000000000000e+00	0.000000000000000000e+00
2.999801145666585178e-01	1.900000000000000000e+01	0.000000000000000000e+00	0.000000000000000000e+00
3.035436345666018276e-01	1.900000000000000000e+01	0.000000000000000000e+00	0.000000000000000000e+00
3.161593145666690141e-01	1.900000000000000000e+01	0.000000000000000000e+00	0.000000000000000000e+00
3.189855545666593351e-01	1.900000000000000000e+01	0.000000000000000000e+00	0.000000000000000000e+00
3.218527545666280965e-01	1.900000000000000000e+01	0.000000000000000000e+00	0.000000000000000000e+00
3.934805042251143803e-02	2.000000000000000000e+01	0.000000000000000000e+00	0.000000000000000000e+00
1.510459704224946798e-01	2.000000000000000000e+01	0.000000000000000000e+00	0.000000000000000000e+00
1.558792504225654518e-01	2.000000000000000000e+01	0.000000000000000000e+00	0.000000000000000000e+00
1.870907704225079904e-01	2.000000000000000000e+01	0.000000000000000000e+00	0.000000000000000000e+00
1.917192504225728733e-01	2.000000000000000000e+01	0.000000000000000000e+00	0.000000000000000000e+00
2.036795704225302650e-01	2.000000000000000000e+01	0.000000000000000000e+00	0.000000000000000000e+00
2.068744504225539238e-01	2.000000000000000000e+01	0.000000000000000000e+00	0.000000000000000000e+00
2.207598904225211989e-01	2.000000000000000000e+01	0.000000000000000000e+00	0.000000000000000000e+00
2.267400504225567381e-01	2.000000000000000000e+01	0.000000000000000000e+00	0.000000000000000000e+00
2.300168504225372779e-01	2.000000000000000000e+01	0.000000000000000000e+00	0.000000000000000000e+00
2.317371704225412721e-01	2.000000000000000000e+01	0.000000000000000000e+00	0.000000000000000000e+00
2.353416504225767092e-01	2.000000000000000000e+01	0.000000000000000000e+00	0.000000000000000000e+00
2.411170104224926725e-01	2.000000000000000000e+01	0.000000000000000000e+00	0.000000000000000000e+00
2.466466104225379929e-01	2.000000000000000000e+01	0.000000000000000000e+00	0.000000000000000000e+00
2.599176504224876005e-01	2.000000000000000000e+01	0.000000000000000000e+00	0.000000000000000000e+00
2.622114104225308218e-01	2.000000000000000000e+01	0.000000000000000000e+00	0.000000000000000000e+00
2.641774904225191456e-01	2.000000000000000000e+01	0.000000000000000000e+00	0.000000000000000000e+00
2.725742904225332275e-01	2.000000000000000000e+01	0.000000000000000000e+00	0.000000000000000000e+00
3.032533304225286663e-01	2.000000000000000000e+01	0.000000000000000000e+00	0.000000000000000000e+00
3.261090104225492503e-01	2.000000000000000000e+01	0.000000000000000000e+00	0.000000000000000000e+00
3.544533304225230275e-01	2.000000000000000000e+01	0.000000000000000000e+00	0.000000000000000000e+00
3.119701042248168577e-02	2.100000000000000000e+01	0.000000000000000000e+00	0.000000000000000000e+00
5.388885042247482104e-02	2.100000000000000000e+01	0.000000000000000000e+00	0.000000000000000000e+00
1.725909304225230478e-01	2.100000000000000000e+01	0.000000000000000000e+00	0.000000000000000000e+00
1.780386104224978006e-01	2.100000000000000000e+01	0.000000000000000000e+00	0.000000000000000000e+00
1.870088504225511095e-01	2.100000000000000000e+01	0.000000000000000000e+00	0.000000000000000000e+00
2.176469304225681078e-01	2.100000000000000000e+01	0.000000000000000000e+00	0.000000000000000000e+00
2.278050104225646244e-01	2.100000000000000000e+01	0.000000000000000000e+00	0.000000000000000000e+00
2.977237304224833458e-01	2.100000000000000000e+01	0.000000000000000000e+00	0.000000000000000000e+00
7.682552274609566467e-03	2.200000000000000000e+01	0.000000000000000000e+00	0.000000000000000000e+00
5.093631227463690792e-02	2.200000000000000000e+01	0.000000000000000000e+00	0.000000000000000000e+00
5.617919227460577147e-02	2.200000000000000000e+01	0.000000000000000000e+00	0.000000000000000000e+00
8.857855227460520453e-02	2.200000000000000000e+01	0.000000000000000000e+00	0.000000000000000000e+00
1.020953522745959852e-01	2.200000000000000000e+01	0.000000000000000000e+00	0.000000000000000000e+00
1.097139122746217943e-01	2.200000000000000000e+01	0.000000000000000000e+00	0.000000000000000000e+00
1.779123122745933649e-01	2.200000000000000000e+01	0.000000000000000000e+00	0.000000000000000000e+00
1.904870322746252675e-01	2.200000000000000000e+01	0.000000000000000000e+00	0.000000000000000000e+00
2.268185522746013483e-01	2.200000000000000000e+01	0.000000000000000000e+00	0.000000000000000000e+00
2.595455922745988353e-01	2.200000000000000000e+01	0.000000000000000000e+00	0.000000000000000000e+00
2.622489522745969914e-01	2.200000000000000000e+01	0.000000000000000000e+00	0.000000000000000000e+00
2.640511922746147100e-01	2.200000000000000000e+01	0.000000000000000000e+00	0.000000000000000000e+00
2.672870322746168092e-01	2.200000000000000000e+01	0.000000000000000000e+00	0.000000000000000000e+00
2.694579122746110222e-01	2.200000000000000000e+01	0.000000000000000000e+00	0.000000000000000000e+00
2.774860722745917663e-01	2.200000000000000000e+01	0.000000000000000000e+00	0.000000000000000000e+00
2.837529522746469191e-01	2.200000000000000000e+01	0.000000000000000000e+00	0.000000000000000000e+00
2.860467122746332969e-01	2.200000000000000000e+01	0.000000000000000000e+00	0.000000000000000000e+00
2.882995122746412342e-01	2.200000000000000000e+01	0.000000000000000000e+00	0.000000000000000000e+00
2.923545522746100467e-01	2.200000000000000000e+01	0.000000000000000000e+00	0.000000000000000000e+00
2.939929522746003165e-01	2.200000000000000000e+01	0.000000000000000000e+00	0.000000000000000000e+00
2.973926322746298645e-01	2.200000000000000000e+01	0.000000000000000000e+00	0.000000000000000000e+00
3.030041522746320659e-01	2.200000000000000000e+01	0.000000000000000000e+00	0.000000000000000000e+00
3.051750322746262789e-01	2.200000000000000000e+01	0.000000000000000000e+00	0.000000000000000000e+00
3.118105522746010827e-01	2.200000000000000000e+01	0.000000000000000000e+00	0.000000000000000000e+00
3.143500722746286336e-01	2.200000000000000000e+01	0.000000000000000000e+00	0.000000000000000000e+00
3.173401522746464032e-01	2.200000000000000000e+01	0.000000000000000000e+00	0.000000000000000000e+00
3.221324722746250480e-01	2.200000000000000000e+01	0.000000000000000000e+00	0.000000000000000000e+00
3.257779122746389255e-01	2.200000000000000000e+01	0.000000000000000000e+00	0.000000000000000000e+00
3.275391922746213602e-01	2.200000000000000000e+01	0.000000000000000000e+00	0.000000000000000000e+00
3.295871922746234084e-01	2.200000000000000000e+01	0.000000000000000000e+00	0.000000000000000000e+00
3.350348722745981611e-01	2.200000000000000000e+01	0.000000000000000000e+00	0.000000000000000000e+00
3.367961522746374392e-01	2.200000000000000000e+01	0.000000000000000000e+00	0.000000000000000000e+00
3.385983922745983143e-01	2.200000000000000000e+01	0.000000000000000000e+00	0.000000000000000000e+00
3.444147122746064049e-01	2.200000000000000000e+01	0.000000000000000000e+00	0.000000000000000000e+00
3.485516722746457852e-01	2.200000000000000000e+01	0.000000000000000000e+00	0.000000000000000000e+00
3.517465522746126005e-01	2.200000000000000000e+01	0.000000000000000000e+00	0.000000000000000000e+00
1.618977742336302761e-01	2.300000000000000000e+01	0.000000000000000000e+00	0.000000000000000000e+00
1.705812942336071281e-01	2.300000000000000000e+01	0.000000000000000000e+00	0.000000000000000000e+00
2.027758542336006720e-01	2.300000000000000000e+01	0.000000000000000000e+00	0.000000000000000000e+00
2.358305742336530564e-01	2.300000000000000000e+01	0.000000000000000000e+00	0.000000000000000000e+00
2.447598542336142380e-01	2.300000000000000000e+01	0.000000000000000000e+00	0.000000000000000000e+00
4.728665810017007587e-02	2.400000000000000000e+01	0.000000000000000000e+00	0.000000000000000000e+00
4.982617810016920501e-02	2.400000000000000000e+01	0.000000000000000000e+00	0.000000000000000000e+00
2.257903381001473697e-01	2.400000000000000000e+01	0.000000000000000000e+00	0.000000000000000000e+00
2.316066581001554603e-01	2.400000000000000000e+01	0.000000000000000000e+00	0.000000000000000000e+00
2.346376981001516704e-01	2.400000000000000000e+01	0.000000000000000000e+00	0.000000000000000000e+00
2.367266581001605807e-01	2.400000000000000000e+01	0.000000000000000000e+00	0.000000000000000000e+00
2.388975381001547937e-01	2.400000000000000000e+01	0.000000000000000000e+00	0.000000000000000000e+00
2.433621781001638062e-01	2.400000000000000000e+01	0.000000000000000000e+00	0.000000000000000000e+00
2.486460181001679537e-01	2.400000000000000000e+01	0.000000000000000000e+00	0.000000000000000000e+00
2.507349781001484423e-01	2.400000000000000000e+01	0.000000000000000000e+00	0.000000000000000000e+00
2.592136981001478269e-01	2.400000000000000000e+01	0.000000000000000000e+00	0.000000000000000000e+00
2.638421781001558664e-01	2.400000000000000000e+01	0.000000000000000000e+00	0.000000000000000000e+00
2.789154581001516142e-01	2.400000000000000000e+01	0.000000000000000000e+00	0.000000000000000000e+00
2.810863381001458272e-01	2.400000000000000000e+01	0.000000000000000000e+00	0.000000000000000000e+00
2.993544981001652339e-01	2.400000000000000000e+01	0.000000000000000000e+00	0.000000000000000000e+00
1.125405403001242810e-01	2.500000000000000000e+01	0.000000000000000000e+00	0.000000000000000000e+00
1.545655003001162875e-01	2.500000000000000000e+01	0.000000000000000000e+00	0.000000000000000000e+00
1.847530203001430671e-01	2.500000000000000000e+01	0.000000000000000000e+00	0.000000000000000000e+00
1.928631003001375355e-01	2.500000000000000000e+01	0.000000000000000000e+00	0.000000000000000000e+00
2.176439003001111594e-01	2.500000000000000000e+01	0.000000000000000000e+00	0.000000000000000000e+00
2.745373403001214463e-01	2.500000000000000000e+01	0.000000000000000000e+00	0.000000000000000000e+00
2.944029403001242606e-01	2.500000000000000000e+01	0.000000000000000000e+00	0.000000000000000000e+00
3.501495003001129369e-01	2.500000000000000000e+01	0.000000000000000000e+00	0.000000000000000000e+00
9.076014233635465445e-03	2.600000000000000000e+01	0.000000000000000000e+00	0.000000000000000000e+00
4.057425423365446093e-02	2.600000000000000000e+01	0.000000000000000000e+00	0.000000000000000000e+00
5.384529423360406852e-02	2.600000000000000000e+01	0.000000000000000000e+00	0.000000000000000000e+00
1.140974542336086195e-01	2.600000000000000000e+01	0.000000000000000000e+00	0.000000000000000000e+00
1.269588942336032922e-01	2.600000000000000000e+01	0.000000000000000000e+00	0.000000000000000000e+00
1.374036942336194222e-01	2.600000000000000000e+01	0.000000000000000000e+00	0.000000000000000000e+00
1.606689742336517845e-01	2.600000000000000000e+01	0.000000000000000000e+00	0.000000000000000000e+00
1.795515342336035935e-01	2.600000000000000000e+01	0.000000000000000000e+00	0.000000000000000000e+00
1.868424142336313487e-01	2.600000000000000000e+01	0.000000000000000000e+00	0.000000000000000000e+00
1.898324942336491183e-01	2.600000000000000000e+01	0.000000000000000000e+00	0.000000000000000000e+00
1.947476942336199279e-01	2.600000000000000000e+01	0.000000000000000000e+00	0.000000000000000000e+00
1.975739342336102489e-01	2.600000000000000000e+01	0.000000000000000000e+00	0.000000000000000000e+00
2.033902542336183394e-01	2.600000000000000000e+01	0.000000000000000000e+00	0.000000000000000000e+00
2.057659342336184416e-01	2.600000000000000000e+01	0.000000000000000000e+00	0.000000000000000000e+00
2.122785742336010806e-01	2.600000000000000000e+01	0.000000000000000000e+00	0.000000000000000000e+00
2.195694542336288357e-01	2.600000000000000000e+01	0.000000000000000000e+00	0.000000000000000000e+00
2.218222542336367731e-01	2.600000000000000000e+01	0.000000000000000000e+00	0.000000000000000000e+00
2.272699342336115258e-01	2.600000000000000000e+01	0.000000000000000000e+00	0.000000000000000000e+00
2.341921742336059431e-01	2.600000000000000000e+01	0.000000000000000000e+00	0.000000000000000000e+00
2.414420942335984144e-01	2.600000000000000000e+01	0.000000000000000000e+00	0.000000000000000000e+00
2.440635342336396896e-01	2.600000000000000000e+01	0.000000000000000000e+00	0.000000000000000000e+00
2.495112142336144423e-01	2.600000000000000000e+01	0.000000000000000000e+00	0.000000000000000000e+00
2.516820942336086553e-01	2.600000000000000000e+01	0.000000000000000000e+00	0.000000000000000000e+00
2.604065742336207911e-01	2.600000000000000000e+01	0.000000000000000000e+00	0.000000000000000000e+00
2.627003342336071690e-01	2.600000000000000000e+01	0.000000000000000000e+00	0.000000000000000000e+00
2.651579342336209955e-01	2.600000000000000000e+01	0.000000000000000000e+00	0.000000000000000000e+00
2.695816142336231458e-01	2.600000000000000000e+01	0.000000000000000000e+00	0.000000000000000000e+00
3.379028942336437247e-01	2.600000000000000000e+01	0.000000000000000000e+00	0.000000000000000000e+00
3.479380942336480764e-01	2.600000000000000000e+01	0.000000000000000000e+00	0.000000000000000000e+00
8.759590030012320838e-02	2.700000000000000000e+01	0.000000000000000000e+00	0.000000000000000000e+00
1.541149403001260687e-01	2.700000000000000000e+01	0.000000000000000000e+00	0.000000000000000000e+00
1.845072603001018940e-01	2.700000000000000000e+01	0.000000000000000000e+00	0.000000000000000000e+00
2.630275803001542734e-01	2.700000000000000000e+01	0.000000000000000000e+00	0.000000000000000000e+00
2.762167003001470000e-01	2.700000000000000000e+01	0.000000000000000000e+00	0.000000000000000000e+00
2.880951003001475108e-01	2.700000000000000000e+01	0.000000000000000000e+00	0.000000000000000000e+00
3.238531803001412079e-01	2.700000000000000000e+01	0.000000000000000000e+00	0.000000000000000000e+00
1.668757603101100884e-02	2.800000000000000000e+01	0.000000000000000000e+00	0.000000000000000000e+00
1.857173603100692461e-02	2.800000000000000000e+01	0.000000000000000000e+00	0.000000000000000000e+00
7.915157603100952954e-02	2.800000000000000000e+01	0.000000000000000000e+00	0.000000000000000000e+00
1.637749360310114533e-01	2.800000000000000000e+01	0.000000000000000000e+00	0.000000000000000000e+00
1.779061360310127959e-01	2.800000000000000000e+01	0.000000000000000000e+00	0.000000000000000000e+00
2.241909360310079258e-01	2.800000000000000000e+01	0.000000000000000000e+00	0.000000000000000000e+00
2.308264560310111513e-01	2.800000000000000000e+01	0.000000000000000000e+00	0.000000000000000000e+00
2.481525360310077311e-01	2.800000000000000000e+01	0.000000000000000000e+00	0.000000000000000000e+00
2.582286960310118396e-01	2.800000000000000000e+01	0.000000000000000000e+00	0.000000000000000000e+00
2.633077360310100978e-01	2.800000000000000000e+01	0.000000000000000000e+00	0.000000000000000000e+00
2.690011760310118127e-01	2.800000000000000000e+01	0.000000000000000000e+00	0.000000000000000000e+00
2.900546160310075727e-01	2.800000000000000000e+01	0.000000000000000000e+00	0.000000000000000000e+00
3.006632560310085189e-01	2.800000000000000000e+01	0.000000000000000000e+00	0.000000000000000000e+00
3.447771760310094358e-01	2.800000000000000000e+01	0.000000000000000000e+00	0.000000000000000000e+00
3.505525360310106642e-01	2.800000000000000000e+01	0.000000000000000000e+00	0.000000000000000000e+00
6.783922746014248162e-04	2.900000000000000000e+01	0.000000000000000000e+00	0.000000000000000000e+00
8.460792274597839224e-03	2.900000000000000000e+01	0.000000000000000000e+00	0.000000000000000000e+00
1.480959227460987293e-02	2.900000000000000000e+01	0.000000000000000000e+00	0.000000000000000000e+00
3.225855227463414465e-02	2.900000000000000000e+01	0.000000000000000000e+00	0.000000000000000000e+00
4.528383227459942262e-02	2.900000000000000000e+01	0.000000000000000000e+00	0.000000000000000000e+00
7.219455227464566249e-02	2.900000000000000000e+01	0.000000000000000000e+00	0.000000000000000000e+00
1.016038322746273259e-01	2.900000000000000000e+01	0.000000000000000000e+00	0.000000000000000000e+00
1.044300722746176469e-01	2.900000000000000000e+01	0.000000000000000000e+00	0.000000000000000000e+00
1.095091122746159051e-01	2.900000000000000000e+01	0.000000000000000000e+00	0.000000000000000000e+00
1.420313522746075030e-01	2.900000000000000000e+01	0.000000000000000000e+00	0.000000000000000000e+00
2.336998322746173251e-01	2.900000000000000000e+01	0.000000000000000000e+00	0.000000000000000000e+00
2.550809522746182445e-01	2.900000000000000000e+01	0.000000000000000000e+00	0.000000000000000000e+00
2.572927922745908980e-01	2.900000000000000000e+01	0.000000000000000000e+00	0.000000000000000000e+00
2.695807922746031871e-01	2.900000000000000000e+01	0.000000000000000000e+00	0.000000000000000000e+00
2.717516722745974000e-01	2.900000000000000000e+01	0.000000000000000000e+00	0.000000000000000000e+00
2.742911922746249509e-01	2.900000000000000000e+01	0.000000000000000000e+00	0.000000000000000000e+00
2.761343922746211099e-01	2.900000000000000000e+01	0.000000000000000000e+00	0.000000000000000000e+00
3.106227122746010316e-01	2.900000000000000000e+01	0.000000000000000000e+00	0.000000000000000000e+00
3.186918322746170595e-01	2.900000000000000000e+01	0.000000000000000000e+00	0.000000000000000000e+00
3.460531122745966748e-01	2.900000000000000000e+01	0.000000000000000000e+00	0.000000000000000000e+00
5.097835481785084610e-02	3.000000000000000000e+01	0.000000000000000000e+00	0.000000000000000000e+00
5.327211481783722391e-02	3.000000000000000000e+01	0.000000000000000000e+00	0.000000000000000000e+00
1.005399548178549374e-01	3.000000000000000000e+01	0.000000000000000000e+00	0.000000000000000000e+00
1.025060348178432612e-01	3.000000000000000000e+01	0.000000000000000000e+00	0.000000000000000000e+00
1.161866748178614905e-01	3.000000000000000000e+01	0.000000000000000000e+00	0.000000000000000000e+00
1.310551548178797709e-01	3.000000000000000000e+01	0.000000000000000000e+00	0.000000000000000000e+00
1.351101948178485834e-01	3.000000000000000000e+01	0.000000000000000000e+00	0.000000000000000000e+00
1.434250748178489410e-01	3.000000000000000000e+01	0.000000000000000000e+00	0.000000000000000000e+00
1.646833148178576955e-01	3.000000000000000000e+01	0.000000000000000000e+00	0.000000000000000000e+00
1.715236348178383885e-01	3.000000000000000000e+01	0.000000000000000000e+00	0.000000000000000000e+00
1.757834748178699336e-01	3.000000000000000000e+01	0.000000000000000000e+00	0.000000000000000000e+00
1.814359548178505754e-01	3.000000000000000000e+01	0.000000000000000000e+00	0.000000000000000000e+00
1.888906748178489359e-01	3.000000000000000000e+01	0.000000000000000000e+00	0.000000000000000000e+00
1.985572348178767932e-01	3.000000000000000000e+01	0.000000000000000000e+00	0.000000000000000000e+00
2.576215548178812931e-01	3.000000000000000000e+01	0.000000000000000000e+00	0.000000000000000000e+00
3.052989948178539414e-01	3.000000000000000000e+01	0.000000000000000000e+00	0.000000000000000000e+00
3.177917948178721197e-01	3.000000000000000000e+01	0.000000000000000000e+00	0.000000000000000000e+00
3.318001148178315596e-01	3.000000000000000000e+01	0.000000000000000000e+00	0.000000000000000000e+00
2.541376083859647750e-02	3.100000000000000000e+01	0.000000000000000000e+00	0.000000000000000000e+00
5.060416083858187974e-02	3.100000000000000000e+01	0.000000000000000000e+00	0.000000000000000000e+00
8.480576083859903136e-02	3.100000000000000000e+01	0.000000000000000000e+00	0.000000000000000000e+00
1.009440008386026655e-01	3.100000000000000000e+01	0.000000000000000000e+00	0.000000000000000000e+00
1.147884808385915001e-01	3.100000000000000000e+01	0.000000000000000000e+00	0.000000000000000000e+00
1.580012808385835577e-01	3.100000000000000000e+01	0.000000000000000000e+00	0.000000000000000000e+00
1.599264008385934410e-01	3.100000000000000000e+01	0.000000000000000000e+00	0.000000000000000000e+00
1.712313608385831465e-01	3.100000000000000000e+01	0.000000000000000000e+00	0.000000000000000000e+00
1.893356808386035262e-01	3.100000000000000000e+01	0.000000000000000000e+00	0.000000000000000000e+00
1.934726408385860630e-01	3.100000000000000000e+01	0.000000000000000000e+00	0.000000000000000000e+00
2.252166408385893881e-01	3.100000000000000000e+01	0.000000000000000000e+00	0.000000000000000000e+00
3.451475208385876847e-01	3.100000000000000000e+01	0.000000000000000000e+00	0.000000000000000000e+00
8.222034566636171604e-03	3.200000000000000000e+01	0.000000000000000000e+00	0.000000000000000000e+00
9.989051456658915029e-02	3.200000000000000000e+01	0.000000000000000000e+00	0.000000000000000000e+00
1.431852345666517756e-01	3.200000000000000000e+01	0.000000000000000000e+00	0.000000000000000000e+00
1.496978745666344146e-01	3.200000000000000000e+01	0.000000000000000000e+00	0.000000000000000000e+00
1.538348345666169514e-01	3.200000000000000000e+01	0.000000000000000000e+00	0.000000000000000000e+00
1.890194745666282650e-01	3.200000000000000000e+01	0.000000000000000000e+00	0.000000000000000000e+00
2.039289145666249858e-01	3.200000000000000000e+01	0.000000000000000000e+00	0.000000000000000000e+00
2.287097145666554532e-01	3.200000000000000000e+01	0.000000000000000000e+00	0.000000000000000000e+00
2.713490745666082837e-01	3.200000000000000000e+01	0.000000000000000000e+00	0.000000000000000000e+00
2.739705145665927155e-01	3.200000000000000000e+01	0.000000000000000000e+00	0.000000000000000000e+00
3.031749945666821766e-01	3.200000000000000000e+01	0.000000000000000000e+00	0.000000000000000000e+00
1.861037942714962590e-01	3.300000000000000000e+01	0.000000000000000000e+00	0.000000000000000000e+00
2.154721142714994819e-01	3.300000000000000000e+01	0.000000000000000000e+00	0.000000000000000000e+00
2.542612342714893892e-01	3.300000000000000000e+01	0.000000000000000000e+00	0.000000000000000000e+00
2.656481142715212407e-01	3.300000000000000000e+01	0.000000000000000000e+00	0.000000000000000000e+00
2.725703542715156580e-01	3.300000000000000000e+01	0.000000000000000000e+00	0.000000000000000000e+00
2.912890742714968617e-01	3.300000000000000000e+01	0.000000000000000000e+00	0.000000000000000000e+00
2.941562742715224665e-01	3.300000000000000000e+01	0.000000000000000000e+00	0.000000000000000000e+00
2.978836342714932250e-01	3.300000000000000000e+01	0.000000000000000000e+00	0.000000000000000000e+00
3.042324342715052587e-01	3.300000000000000000e+01	0.000000000000000000e+00	0.000000000000000000e+00
3.068948342715249744e-01	3.300000000000000000e+01	0.000000000000000000e+00	0.000000000000000000e+00
3.098029942715290197e-01	3.300000000000000000e+01	0.000000000000000000e+00	0.000000000000000000e+00
3.128749942715036703e-01	3.300000000000000000e+01	0.000000000000000000e+00	0.000000000000000000e+00
3.164385142715038235e-01	3.300000000000000000e+01	0.000000000000000000e+00	0.000000000000000000e+00
3.179540342715019285e-01	3.300000000000000000e+01	0.000000000000000000e+00	0.000000000000000000e+00
3.250401142715237945e-01	3.300000000000000000e+01	0.000000000000000000e+00	0.000000000000000000e+00
3.290541942715141666e-01	3.300000000000000000e+01	0.000000000000000000e+00	0.000000000000000000e+00
3.306106742714907121e-01	3.300000000000000000e+01	0.000000000000000000e+00	0.000000000000000000e+00
3.322900342715162658e-01	3.300000000000000000e+01	0.000000000000000000e+00	0.000000000000000000e+00
3.357716342715026947e-01	3.300000000000000000e+01	0.000000000000000000e+00	0.000000000000000000e+00
3.382701942714949617e-01	3.300000000000000000e+01	0.000000000000000000e+00	0.000000000000000000e+00
3.444961142715148306e-01	3.300000000000000000e+01	0.000000000000000000e+00	0.000000000000000000e+00
3.508039542714915804e-01	3.300000000000000000e+01	0.000000000000000000e+00	0.000000000000000000e+00
2.455942432811086817e-02	3.400000000000000000e+01	0.000000000000000000e+00	0.000000000000000000e+00
5.355910432813759670e-02	3.400000000000000000e+01	0.000000000000000000e+00	0.000000000000000000e+00
5.724550432812991474e-02	3.400000000000000000e+01	0.000000000000000000e+00	0.000000000000000000e+00
7.145862432815208720e-02	3.400000000000000000e+01	0.000000000000000000e+00	0.000000000000000000e+00
1.337178243281234025e-01	3.400000000000000000e+01	0.000000000000000000e+00	0.000000000000000000e+00
2.552051843281266663e-01	3.400000000000000000e+01	0.000000000000000000e+00	0.000000000000000000e+00
2.606119043281229786e-01	3.400000000000000000e+01	0.000000000000000000e+00	0.000000000000000000e+00
2.706471043281273303e-01	3.400000000000000000e+01	0.000000000000000000e+00	0.000000000000000000e+00
2.761357443281373669e-01	3.400000000000000000e+01	0.000000000000000000e+00	0.000000000000000000e+00
3.026368643281149851e-01	3.400000000000000000e+01	0.000000000000000000e+00	0.000000000000000000e+00
3.101735043281270698e-01	3.400000000000000000e+01	0.000000000000000000e+00	0.000000000000000000e+00
3.164403843281253792e-01	3.400000000000000000e+01	0.000000000000000000e+00	0.000000000000000000e+00
3.245504643281198476e-01	3.400000000000000000e+01	0.000000000000000000e+00	0.000000000000000000e+00
3.271309443281258389e-01	3.400000000000000000e+01	0.000000000000000000e+00	0.000000000000000000e+00
3.305715843281338273e-01	3.400000000000000000e+01	0.000000000000000000e+00	0.000000000000000000e+00
3.451533443281324942e-01	3.400000000000000000e+01	0.000000000000000000e+00	0.000000000000000000e+00
3.535501443281465761e-01	3.400000000000000000e+01	0.000000000000000000e+00	0.000000000000000000e+00
3.558848643281113944e-01	3.400000000000000000e+01	0.000000000000000000e+00	0.000000000000000000e+00
1.825365042247328873e-02	3.500000000000000000e+01	0.000000000000000000e+00	0.000000000000000000e+00
4.131413042249976186e-02	3.500000000000000000e+01	0.000000000000000000e+00	0.000000000000000000e+00
4.512341042254108814e-02	3.500000000000000000e+01	0.000000000000000000e+00	0.000000000000000000e+00
2.113800504225697985e-01	3.500000000000000000e+01	0.000000000000000000e+00	0.000000000000000000e+00
2.136738104224993329e-01	3.500000000000000000e+01	0.000000000000000000e+00	0.000000000000000000e+00
2.865416504225710703e-01	3.500000000000000000e+01	0.000000000000000000e+00	0.000000000000000000e+00
3.319253304225573409e-01	3.500000000000000000e+01	0.000000000000000000e+00	0.000000000000000000e+00
3.430254904225127355e-01	3.500000000000000000e+01	0.000000000000000000e+00	0.000000000000000000e+00
3.509717304225365986e-01	3.500000000000000000e+01	0.000000000000000000e+00	0.000000000000000000e+00
1.016871043281573073e-01	3.600000000000000000e+01	0.000000000000000000e+00	0.000000000000000000e+00
1.310144643281252463e-01	3.600000000000000000e+01	0.000000000000000000e+00	0.000000000000000000e+00
1.410496643281295981e-01	3.600000000000000000e+01	0.000000000000000000e+00	0.000000000000000000e+00
1.636186243281305686e-01	3.600000000000000000e+01	0.000000000000000000e+00	0.000000000000000000e+00
2.070362243281285153e-01	3.600000000000000000e+01	0.000000000000000000e+00	0.000000000000000000e+00
2.312845443281550395e-01	3.600000000000000000e+01	0.000000000000000000e+00	0.000000000000000000e+00
2.585639043281209304e-01	3.600000000000000000e+01	0.000000000000000000e+00	0.000000000000000000e+00
2.836314243281141678e-01	3.600000000000000000e+01	0.000000000000000000e+00	0.000000000000000000e+00
2.868672643281162671e-01	3.600000000000000000e+01	0.000000000000000000e+00	0.000000000000000000e+00
2.896935043281065880e-01	3.600000000000000000e+01	0.000000000000000000e+00	0.000000000000000000e+00
2.935027843281479143e-01	3.600000000000000000e+01	0.000000000000000000e+00	0.000000000000000000e+00
3.067328643281190814e-01	3.600000000000000000e+01	0.000000000000000000e+00	0.000000000000000000e+00
3.094362243281172375e-01	3.600000000000000000e+01	0.000000000000000000e+00	0.000000000000000000e+00
3.127130243281546207e-01	3.600000000000000000e+01	0.000000000000000000e+00	0.000000000000000000e+00
3.161536643281057657e-01	3.600000000000000000e+01	0.000000000000000000e+00	0.000000000000000000e+00
3.195533443281353136e-01	3.600000000000000000e+01	0.000000000000000000e+00	0.000000000000000000e+00
3.241818243281433531e-01	3.600000000000000000e+01	0.000000000000000000e+00	0.000000000000000000e+00
3.266803843281356201e-01	3.600000000000000000e+01	0.000000000000000000e+00	0.000000000000000000e+00
3.328243843281417647e-01	3.600000000000000000e+01	0.000000000000000000e+00	0.000000000000000000e+00
3.517888643281072980e-01	3.600000000000000000e+01	0.000000000000000000e+00	0.000000000000000000e+00
3.536730243281387409e-01	3.600000000000000000e+01	0.000000000000000000e+00	0.000000000000000000e+00
5.466315427150236772e-02	3.700000000000000000e+01	0.000000000000000000e+00	0.000000000000000000e+00
7.002315427148930738e-02	3.700000000000000000e+01	0.000000000000000000e+00	0.000000000000000000e+00
9.607371427153355015e-02	3.700000000000000000e+01	0.000000000000000000e+00	0.000000000000000000e+00
1.394093942715177725e-01	3.700000000000000000e+01	0.000000000000000000e+00	0.000000000000000000e+00
1.879469942714924180e-01	3.700000000000000000e+01	0.000000000000000000e+00	0.000000000000000000e+00
2.044538742715009683e-01	3.700000000000000000e+01	0.000000000000000000e+00	0.000000000000000000e+00
2.219847542715389643e-01	3.700000000000000000e+01	0.000000000000000000e+00	0.000000000000000000e+00
2.425466742715163271e-01	3.700000000000000000e+01	0.000000000000000000e+00	0.000000000000000000e+00
2.473389942714949719e-01	3.700000000000000000e+01	0.000000000000000000e+00	0.000000000000000000e+00
2.536468342715285651e-01	3.700000000000000000e+01	0.000000000000000000e+00	0.000000000000000000e+00
2.556129142715168889e-01	3.700000000000000000e+01	0.000000000000000000e+00	0.000000000000000000e+00
2.653613942715016272e-01	3.700000000000000000e+01	0.000000000000000000e+00	0.000000000000000000e+00
2.725703542715156580e-01	3.700000000000000000e+01	0.000000000000000000e+00	0.000000000000000000e+00
2.759290742715099221e-01	3.700000000000000000e+01	0.000000000000000000e+00	0.000000000000000000e+00
2.780999542715041351e-01	3.700000000000000000e+01	0.000000000000000000e+00	0.000000000000000000e+00
2.834247542715435664e-01	3.700000000000000000e+01	0.000000000000000000e+00	0.000000000000000000e+00
2.872340342715280492e-01	3.700000000000000000e+01	0.000000000000000000e+00	0.000000000000000000e+00
2.955079542714931229e-01	3.700000000000000000e+01	0.000000000000000000e+00	0.000000000000000000e+00
3.022253942715384945e-01	3.700000000000000000e+01	0.000000000000000000e+00	0.000000000000000000e+00
3.092705142715250766e-01	3.700000000000000000e+01	0.000000000000000000e+00	0.000000000000000000e+00
3.124244342715134515e-01	3.700000000000000000e+01	0.000000000000000000e+00	0.000000000000000000e+00
3.145133942714939401e-01	3.700000000000000000e+01	0.000000000000000000e+00	0.000000000000000000e+00
3.176263542715038746e-01	3.700000000000000000e+01	0.000000000000000000e+00	0.000000000000000000e+00
3.213127542714961926e-01	3.700000000000000000e+01	0.000000000000000000e+00	0.000000000000000000e+00
3.273748342714886128e-01	3.700000000000000000e+01	0.000000000000000000e+00	0.000000000000000000e+00
3.290541942715141666e-01	3.700000000000000000e+01	0.000000000000000000e+00	0.000000000000000000e+00
3.326586742714927603e-01	3.700000000000000000e+01	0.000000000000000000e+00	0.000000000000000000e+00
3.362221942714929135e-01	3.700000000000000000e+01	0.000000000000000000e+00	0.000000000000000000e+00
1.800486030014569749e-02	3.800000000000000000e+01	0.000000000000000000e+00	0.000000000000000000e+00
1.403114203001156746e-01	3.800000000000000000e+01	0.000000000000000000e+00	0.000000000000000000e+00
1.689015003001306248e-01	3.800000000000000000e+01	0.000000000000000000e+00	0.000000000000000000e+00
2.436125403001416778e-01	3.800000000000000000e+01	0.000000000000000000e+00	0.000000000000000000e+00
2.457424603001574503e-01	3.800000000000000000e+01	0.000000000000000000e+00	0.000000000000000000e+00
2.637239003001288218e-01	3.800000000000000000e+01	0.000000000000000000e+00	0.000000000000000000e+00
2.663453403001132536e-01	3.800000000000000000e+01	0.000000000000000000e+00	0.000000000000000000e+00
2.692535003001172988e-01	3.800000000000000000e+01	0.000000000000000000e+00	0.000000000000000000e+00
2.790839003001157614e-01	3.800000000000000000e+01	0.000000000000000000e+00	0.000000000000000000e+00
2.843267803001414684e-01	3.800000000000000000e+01	0.000000000000000000e+00	0.000000000000000000e+00
2.889552603001495079e-01	3.800000000000000000e+01	0.000000000000000000e+00	0.000000000000000000e+00
2.910851803001084370e-01	3.800000000000000000e+01	0.000000000000000000e+00	0.000000000000000000e+00
2.942800603001320958e-01	3.800000000000000000e+01	0.000000000000000000e+00	0.000000000000000000e+00
3.013251803001186779e-01	3.800000000000000000e+01	0.000000000000000000e+00	0.000000000000000000e+00
3.050115803001109960e-01	3.800000000000000000e+01	0.000000000000000000e+00	0.000000000000000000e+00
3.083293403001268196e-01	3.800000000000000000e+01	0.000000000000000000e+00	0.000000000000000000e+00
3.114013403001583136e-01	3.800000000000000000e+01	0.000000000000000000e+00	0.000000000000000000e+00
3.143504603001407993e-01	3.800000000000000000e+01	0.000000000000000000e+00	0.000000000000000000e+00
3.171357403001526798e-01	3.800000000000000000e+01	0.000000000000000000e+00	0.000000000000000000e+00
3.202487003001057708e-01	3.800000000000000000e+01	0.000000000000000000e+00	0.000000000000000000e+00
3.240989403001255376e-01	3.800000000000000000e+01	0.000000000000000000e+00	0.000000000000000000e+00
3.264336603001471993e-01	3.800000000000000000e+01	0.000000000000000000e+00	0.000000000000000000e+00
3.316765403001160628e-01	3.800000000000000000e+01	0.000000000000000000e+00	0.000000000000000000e+00
3.346256603001553920e-01	3.800000000000000000e+01	0.000000000000000000e+00	0.000000000000000000e+00
3.366736603001574402e-01	3.800000000000000000e+01	0.000000000000000000e+00	0.000000000000000000e+00
3.407287003001262526e-01	3.800000000000000000e+01	0.000000000000000000e+00	0.000000000000000000e+00
3.444560603001538546e-01	3.800000000000000000e+01	0.000000000000000000e+00	0.000000000000000000e+00
3.492893403001109398e-01	3.800000000000000000e+01	0.000000000000000000e+00	0.000000000000000000e+00
3.509687003001364936e-01	3.800000000000000000e+01	0.000000000000000000e+00	0.000000000000000000e+00
3.526071003001267634e-01	3.800000000000000000e+01	0.000000000000000000e+00	0.000000000000000000e+00
3.578909403001309109e-01	3.800000000000000000e+01	0.000000000000000000e+00	0.000000000000000000e+00
2.476629042256961455e-02	3.900000000000000000e+01	0.000000000000000000e+00	0.000000000000000000e+00
3.385941042255824485e-02	3.900000000000000000e+01	0.000000000000000000e+00	0.000000000000000000e+00
1.165576504225716015e-01	3.900000000000000000e+01	0.000000000000000000e+00	0.000000000000000000e+00
1.472776504225454808e-01	3.900000000000000000e+01	0.000000000000000000e+00	0.000000000000000000e+00
2.710997304225135629e-01	3.900000000000000000e+01	0.000000000000000000e+00	0.000000000000000000e+00
2.860501304224887242e-01	3.900000000000000000e+01	0.000000000000000000e+00	0.000000000000000000e+00
3.255765304224884638e-01	3.900000000000000000e+01	0.000000000000000000e+00	0.000000000000000000e+00
1.480471806747418739e-02	4.000000000000000000e+01	0.000000000000000000e+00	0.000000000000000000e+00
1.795863806746256230e-02	4.000000000000000000e+01	0.000000000000000000e+00	0.000000000000000000e+00
1.126171980674617323e-01	4.000000000000000000e+01	0.000000000000000000e+00	0.000000000000000000e+00
1.518978380674629314e-01	4.000000000000000000e+01	0.000000000000000000e+00	0.000000000000000000e+00
1.608680780674736077e-01	4.000000000000000000e+01	0.000000000000000000e+00	0.000000000000000000e+00
1.691010380674744518e-01	4.000000000000000000e+01	0.000000000000000000e+00	0.000000000000000000e+00
2.214479180674620018e-01	4.000000000000000000e+01	0.000000000000000000e+00	0.000000000000000000e+00
2.345551180674694258e-01	4.000000000000000000e+01	0.000000000000000000e+00	0.000000000000000000e+00
2.490549580674685792e-01	4.000000000000000000e+01	0.000000000000000000e+00	0.000000000000000000e+00
2.518811980674731110e-01	4.000000000000000000e+01	0.000000000000000000e+00	0.000000000000000000e+00
2.649474380674736729e-01	4.000000000000000000e+01	0.000000000000000000e+00	0.000000000000000000e+00
2.701903180674709581e-01	4.000000000000000000e+01	0.000000000000000000e+00	0.000000000000000000e+00
2.781775180674732617e-01	4.000000000000000000e+01	0.000000000000000000e+00	0.000000000000000000e+00
2.844443980674715711e-01	4.000000000000000000e+01	0.000000000000000000e+00	0.000000000000000000e+00
2.911618380674743101e-01	4.000000000000000000e+01	0.000000000000000000e+00	0.000000000000000000e+00
2.984527180674736435e-01	4.000000000000000000e+01	0.000000000000000000e+00	0.000000000000000000e+00
3.100034380674618895e-01	4.000000000000000000e+01	0.000000000000000000e+00	0.000000000000000000e+00
3.124200780674688538e-01	4.000000000000000000e+01	0.000000000000000000e+00	0.000000000000000000e+00
3.244213580674615294e-01	4.000000000000000000e+01	0.000000000000000000e+00	0.000000000000000000e+00
3.391669580674734341e-01	4.000000000000000000e+01	0.000000000000000000e+00	0.000000000000000000e+00
6.518987427153222214e-02	4.100000000000000000e+01	0.000000000000000000e+00	0.000000000000000000e+00
9.013451427153329476e-02	4.100000000000000000e+01	0.000000000000000000e+00	0.000000000000000000e+00
9.746635427153949038e-02	4.100000000000000000e+01	0.000000000000000000e+00	0.000000000000000000e+00
1.215508342715385659e-01	4.100000000000000000e+01	0.000000000000000000e+00	0.000000000000000000e+00
1.394503542714962130e-01	4.100000000000000000e+01	0.000000000000000000e+00	0.000000000000000000e+00
2.150215542715092631e-01	4.100000000000000000e+01	0.000000000000000000e+00	0.000000000000000000e+00
2.217799542715330752e-01	4.100000000000000000e+01	0.000000000000000000e+00	0.000000000000000000e+00
2.359521142715199638e-01	4.100000000000000000e+01	0.000000000000000000e+00	0.000000000000000000e+00
2.385325942715259551e-01	4.100000000000000000e+01	0.000000000000000000e+00	0.000000000000000000e+00
2.419732342715339435e-01	4.100000000000000000e+01	0.000000000000000000e+00	0.000000000000000000e+00
2.457825142715184263e-01	4.100000000000000000e+01	0.000000000000000000e+00	0.000000000000000000e+00
2.633543542715348629e-01	4.100000000000000000e+01	0.000000000000000000e+00	0.000000000000000000e+00
2.654842742714937920e-01	4.100000000000000000e+01	0.000000000000000000e+00	0.000000000000000000e+00
2.743316342714980927e-01	4.100000000000000000e+01	0.000000000000000000e+00	0.000000000000000000e+00
2.780180342714904107e-01	4.100000000000000000e+01	0.000000000000000000e+00	0.000000000000000000e+00
2.810081142715081803e-01	4.100000000000000000e+01	0.000000000000000000e+00	0.000000000000000000e+00
2.943201142714930718e-01	4.100000000000000000e+01	0.000000000000000000e+00	0.000000000000000000e+00
2.981293942715343981e-01	4.100000000000000000e+01	0.000000000000000000e+00	0.000000000000000000e+00
3.069357942715034149e-01	4.100000000000000000e+01	0.000000000000000000e+00	0.000000000000000000e+00
3.174625142715332693e-01	4.100000000000000000e+01	0.000000000000000000e+00	0.000000000000000000e+00
3.374100342714929646e-01	4.100000000000000000e+01	0.000000000000000000e+00	0.000000000000000000e+00
3.413012342714911718e-01	4.100000000000000000e+01	0.000000000000000000e+00	0.000000000000000000e+00
3.476500342715032055e-01	4.100000000000000000e+01	0.000000000000000000e+00	0.000000000000000000e+00
3.233516201057584638e-02	4.200000000000000000e+01	0.000000000000000000e+00	0.000000000000000000e+00
1.130673220105866683e-01	4.200000000000000000e+01	0.000000000000000000e+00	0.000000000000000000e+00
1.374794820105837978e-01	4.200000000000000000e+01	0.000000000000000000e+00	0.000000000000000000e+00
1.637348420105770863e-01	4.200000000000000000e+01	0.000000000000000000e+00	0.000000000000000000e+00
2.072753220105814087e-01	4.200000000000000000e+01	0.000000000000000000e+00	0.000000000000000000e+00
2.133783620105806911e-01	4.200000000000000000e+01	0.000000000000000000e+00	0.000000000000000000e+00
2.237412420105830968e-01	4.200000000000000000e+01	0.000000000000000000e+00	0.000000000000000000e+00
2.332030020105766432e-01	4.200000000000000000e+01	0.000000000000000000e+00	0.000000000000000000e+00
2.397156420105877039e-01	4.200000000000000000e+01	0.000000000000000000e+00	0.000000000000000000e+00
2.537239620105755655e-01	4.200000000000000000e+01	0.000000000000000000e+00	0.000000000000000000e+00
2.592535620105782534e-01	4.200000000000000000e+01	0.000000000000000000e+00	0.000000000000000000e+00
2.623255620105813257e-01	4.200000000000000000e+01	0.000000000000000000e+00	0.000000000000000000e+00
2.657662020105751033e-01	4.200000000000000000e+01	0.000000000000000000e+00	0.000000000000000000e+00
2.676503620105781245e-01	4.200000000000000000e+01	0.000000000000000000e+00	0.000000000000000000e+00
2.694526020105816322e-01	4.200000000000000000e+01	0.000000000000000000e+00	0.000000000000000000e+00
2.771530820105785331e-01	4.200000000000000000e+01	0.000000000000000000e+00	0.000000000000000000e+00
2.791191620105810678e-01	4.200000000000000000e+01	0.000000000000000000e+00	0.000000000000000000e+00
2.869834820105769957e-01	4.200000000000000000e+01	0.000000000000000000e+00	0.000000000000000000e+00
2.900145220105874166e-01	4.200000000000000000e+01	0.000000000000000000e+00	0.000000000000000000e+00
2.946020420105743831e-01	4.200000000000000000e+01	0.000000000000000000e+00	0.000000000000000000e+00
2.968958020105749718e-01	4.200000000000000000e+01	0.000000000000000000e+00	0.000000000000000000e+00
2.991486020105829091e-01	4.200000000000000000e+01	0.000000000000000000e+00	0.000000000000000000e+00
3.033674820105791703e-01	4.200000000000000000e+01	0.000000000000000000e+00	0.000000000000000000e+00
3.344151620105795253e-01	4.200000000000000000e+01	0.000000000000000000e+00	0.000000000000000000e+00
4.481496031012444092e-03	4.300000000000000000e+01	0.000000000000000000e+00	0.000000000000000000e+00
3.253909603100924031e-02	4.300000000000000000e+01	0.000000000000000000e+00	0.000000000000000000e+00
6.964885603100912093e-02	4.300000000000000000e+01	0.000000000000000000e+00	0.000000000000000000e+00
9.959061603100893834e-02	4.300000000000000000e+01	0.000000000000000000e+00	0.000000000000000000e+00
1.097896560310123171e-01	4.300000000000000000e+01	0.000000000000000000e+00	0.000000000000000000e+00
1.391579760310084346e-01	4.300000000000000000e+01	0.000000000000000000e+00	0.000000000000000000e+00
1.726222960310086485e-01	4.300000000000000000e+01	0.000000000000000000e+00	0.000000000000000000e+00
1.752846960310070479e-01	4.300000000000000000e+01	0.000000000000000000e+00	0.000000000000000000e+00
1.867125360310102344e-01	4.300000000000000000e+01	0.000000000000000000e+00	0.000000000000000000e+00
2.239861360310091420e-01	4.300000000000000000e+01	0.000000000000000000e+00	0.000000000000000000e+00
2.259522160310116767e-01	4.300000000000000000e+01	0.000000000000000000e+00	0.000000000000000000e+00
2.626114160310071277e-01	4.300000000000000000e+01	0.000000000000000000e+00	0.000000000000000000e+00
2.826818160310087258e-01	4.300000000000000000e+01	0.000000000000000000e+00	0.000000000000000000e+00
3.161461360310089397e-01	4.300000000000000000e+01	0.000000000000000000e+00	0.000000000000000000e+00
3.296629360310068257e-01	4.300000000000000000e+01	0.000000000000000000e+00	0.000000000000000000e+00
3.534606960310076040e-01	4.300000000000000000e+01	0.000000000000000000e+00	0.000000000000000000e+00
7.526208083859176057e-02	4.400000000000000000e+01	0.000000000000000000e+00	0.000000000000000000e+00
1.713542408386037330e-01	4.400000000000000000e+01	0.000000000000000000e+00	0.000000000000000000e+00
1.771705608385834019e-01	4.400000000000000000e+01	0.000000000000000000e+00	0.000000000000000000e+00
2.028524808385943068e-01	4.400000000000000000e+01	0.000000000000000000e+00	0.000000000000000000e+00
2.124780808385868802e-01	4.400000000000000000e+01	0.000000000000000000e+00	0.000000000000000000e+00
2.147308808385948176e-01	4.400000000000000000e+01	0.000000000000000000e+00	0.000000000000000000e+00
2.165331208385841144e-01	4.400000000000000000e+01	0.000000000000000000e+00	0.000000000000000000e+00
2.212025608385990161e-01	4.400000000000000000e+01	0.000000000000000000e+00	0.000000000000000000e+00
2.230867208386020373e-01	4.400000000000000000e+01	0.000000000000000000e+00	0.000000000000000000e+00
2.250118408385834989e-01	4.400000000000000000e+01	0.000000000000000000e+00	0.000000000000000000e+00
2.300908808385817572e-01	4.400000000000000000e+01	0.000000000000000000e+00	0.000000000000000000e+00
2.327942408385799133e-01	4.400000000000000000e+01	0.000000000000000000e+00	0.000000000000000000e+00
2.384876808385958391e-01	4.400000000000000000e+01	0.000000000000000000e+00	0.000000000000000000e+00
2.417644808385763788e-01	4.400000000000000000e+01	0.000000000000000000e+00	0.000000000000000000e+00
2.435257608385872352e-01	4.400000000000000000e+01	0.000000000000000000e+00	0.000000000000000000e+00
2.465977608385903075e-01	4.400000000000000000e+01	0.000000000000000000e+00	0.000000000000000000e+00
2.484409608385864665e-01	4.400000000000000000e+01	0.000000000000000000e+00	0.000000000000000000e+00
2.538476808385827788e-01	4.400000000000000000e+01	0.000000000000000000e+00	0.000000000000000000e+00
2.562233608385828809e-01	4.400000000000000000e+01	0.000000000000000000e+00	0.000000000000000000e+00
2.586809608385967074e-01	4.400000000000000000e+01	0.000000000000000000e+00	0.000000000000000000e+00
2.618758408385919445e-01	4.400000000000000000e+01	0.000000000000000000e+00	0.000000000000000000e+00
2.729350408385973203e-01	4.400000000000000000e+01	0.000000000000000000e+00	0.000000000000000000e+00
2.965280008385993149e-01	4.400000000000000000e+01	0.000000000000000000e+00	0.000000000000000000e+00
2.053781603100945929e-02	4.500000000000000000e+01	0.000000000000000000e+00	0.000000000000000000e+00
2.238101603101272374e-02	4.500000000000000000e+01	0.000000000000000000e+00	0.000000000000000000e+00
3.298965603100656452e-02	4.500000000000000000e+01	0.000000000000000000e+00	0.000000000000000000e+00
5.367445603101161922e-02	4.500000000000000000e+01	0.000000000000000000e+00	0.000000000000000000e+00
6.747797603100780250e-02	4.500000000000000000e+01	0.000000000000000000e+00	0.000000000000000000e+00
1.045877360310076831e-01	4.500000000000000000e+01	0.000000000000000000e+00	0.000000000000000000e+00
1.394037360310069751e-01	4.500000000000000000e+01	0.000000000000000000e+00	0.000000000000000000e+00
1.944949360310066488e-01	4.500000000000000000e+01	0.000000000000000000e+00	0.000000000000000000e+00
1.967886960310072375e-01	4.500000000000000000e+01	0.000000000000000000e+00	0.000000000000000000e+00
2.272219760310112413e-01	4.500000000000000000e+01	0.000000000000000000e+00	0.000000000000000000e+00
2.313179760310082322e-01	4.500000000000000000e+01	0.000000000000000000e+00	0.000000000000000000e+00
2.337755760310078479e-01	4.500000000000000000e+01	0.000000000000000000e+00	0.000000000000000000e+00
2.370114160310099471e-01	4.500000000000000000e+01	0.000000000000000000e+00	0.000000000000000000e+00
2.434011760310075267e-01	4.500000000000000000e+01	0.000000000000000000e+00	0.000000000000000000e+00
2.453262960310103047e-01	4.500000000000000000e+01	0.000000000000000000e+00	0.000000000000000000e+00
2.506101360310073467e-01	4.500000000000000000e+01	0.000000000000000000e+00	0.000000000000000000e+00
2.824360560310101853e-01	4.500000000000000000e+01	0.000000000000000000e+00	0.000000000000000000e+00
2.927989360310125910e-01	4.500000000000000000e+01	0.000000000000000000e+00	0.000000000000000000e+00
3.233960560310085164e-01	4.500000000000000000e+01	0.000000000000000000e+00	0.000000000000000000e+00
5.818965042248480657e-02	4.600000000000000000e+01	0.000000000000000000e+00	0.000000000000000000e+00
1.114376504225380593e-01	4.600000000000000000e+01	0.000000000000000000e+00	0.000000000000000000e+00
1.205717304225051301e-01	4.600000000000000000e+01	0.000000000000000000e+00	0.000000000000000000e+00
2.022050104225106004e-01	4.600000000000000000e+01	0.000000000000000000e+00	0.000000000000000000e+00
2.065877304224774669e-01	4.600000000000000000e+01	0.000000000000000000e+00	0.000000000000000000e+00
2.085538104224657907e-01	4.600000000000000000e+01	0.000000000000000000e+00	0.000000000000000000e+00
2.221115704224918552e-01	4.600000000000000000e+01	0.000000000000000000e+00	0.000000000000000000e+00
2.287061304225450620e-01	4.600000000000000000e+01	0.000000000000000000e+00	0.000000000000000000e+00
2.315323704225353829e-01	4.600000000000000000e+01	0.000000000000000000e+00	0.000000000000000000e+00
2.341128504225413742e-01	4.600000000000000000e+01	0.000000000000000000e+00	0.000000000000000000e+00
2.373896504225219140e-01	4.600000000000000000e+01	0.000000000000000000e+00	0.000000000000000000e+00
2.410350904225357915e-01	4.600000000000000000e+01	0.000000000000000000e+00	0.000000000000000000e+00
2.432469304225084450e-01	4.600000000000000000e+01	0.000000000000000000e+00	0.000000000000000000e+00
2.470152504225713308e-01	4.600000000000000000e+01	0.000000000000000000e+00	0.000000000000000000e+00
2.490632504225165356e-01	4.600000000000000000e+01	0.000000000000000000e+00	0.000000000000000000e+00
2.600405304225366088e-01	4.600000000000000000e+01	0.000000000000000000e+00	0.000000000000000000e+00
2.626619704225210405e-01	4.600000000000000000e+01	0.000000000000000000e+00	0.000000000000000000e+00
2.667579704225251369e-01	4.600000000000000000e+01	0.000000000000000000e+00	0.000000000000000000e+00
2.720418104224724409e-01	4.600000000000000000e+01	0.000000000000000000e+00	0.000000000000000000e+00
1.263340201058626988e-02	4.700000000000000000e+01	0.000000000000000000e+00	0.000000000000000000e+00
2.037484201057582212e-02	4.700000000000000000e+01	0.000000000000000000e+00	0.000000000000000000e+00
3.438316201057789456e-02	4.700000000000000000e+01	0.000000000000000000e+00	0.000000000000000000e+00
4.974316201057904507e-02	4.700000000000000000e+01	0.000000000000000000e+00	0.000000000000000000e+00
5.490412201057681685e-02	4.700000000000000000e+01	0.000000000000000000e+00	0.000000000000000000e+00
1.401009220105824404e-01	4.700000000000000000e+01	0.000000000000000000e+00	0.000000000000000000e+00
1.681585220105792366e-01	4.700000000000000000e+01	0.000000000000000000e+00	0.000000000000000000e+00
1.778660420105855344e-01	4.700000000000000000e+01	0.000000000000000000e+00	0.000000000000000000e+00
1.879422020105825375e-01	4.700000000000000000e+01	0.000000000000000000e+00	0.000000000000000000e+00
1.945367620105789008e-01	4.700000000000000000e+01	0.000000000000000000e+00	0.000000000000000000e+00
2.015409220105870425e-01	4.700000000000000000e+01	0.000000000000000000e+00	0.000000000000000000e+00
2.039985220105866581e-01	4.700000000000000000e+01	0.000000000000000000e+00	0.000000000000000000e+00
2.079716420105843788e-01	4.700000000000000000e+01	0.000000000000000000e+00	0.000000000000000000e+00
2.134602820105802046e-01	4.700000000000000000e+01	0.000000000000000000e+00	0.000000000000000000e+00
2.159998020105793337e-01	4.700000000000000000e+01	0.000000000000000000e+00	0.000000000000000000e+00
2.192766020105740843e-01	4.700000000000000000e+01	0.000000000000000000e+00	0.000000000000000000e+00
2.211198020105844542e-01	4.700000000000000000e+01	0.000000000000000000e+00	0.000000000000000000e+00
2.256663620105787693e-01	4.700000000000000000e+01	0.000000000000000000e+00	0.000000000000000000e+00
2.338993220105796134e-01	4.700000000000000000e+01	0.000000000000000000e+00	0.000000000000000000e+00
2.395927620105813283e-01	4.700000000000000000e+01	0.000000000000000000e+00	0.000000000000000000e+00
2.420913220105878061e-01	4.700000000000000000e+01	0.000000000000000000e+00	0.000000000000000000e+00
2.452042820105835297e-01	4.700000000000000000e+01	0.000000000000000000e+00	0.000000000000000000e+00
2.485630020105777938e-01	4.700000000000000000e+01	0.000000000000000000e+00	0.000000000000000000e+00
2.516350020105808660e-01	4.700000000000000000e+01	0.000000000000000000e+00	0.000000000000000000e+00
2.590078020105797130e-01	4.700000000000000000e+01	0.000000000000000000e+00	0.000000000000000000e+00
2.613425220105871638e-01	4.700000000000000000e+01	0.000000000000000000e+00	0.000000000000000000e+00
2.629809220105774337e-01	4.700000000000000000e+01	0.000000000000000000e+00	0.000000000000000000e+00
2.652337220105853710e-01	4.700000000000000000e+01	0.000000000000000000e+00	0.000000000000000000e+00
2.722378820105793018e-01	4.700000000000000000e+01	0.000000000000000000e+00	0.000000000000000000e+00
2.771940420105853953e-01	4.700000000000000000e+01	0.000000000000000000e+00	0.000000000000000000e+00
2.791601220105737191e-01	4.700000000000000000e+01	0.000000000000000000e+00	0.000000000000000000e+00
2.817406020105797104e-01	4.700000000000000000e+01	0.000000000000000000e+00	0.000000000000000000e+00
2.921034820105821161e-01	4.700000000000000000e+01	0.000000000000000000e+00	0.000000000000000000e+00
3.373233220105835706e-01	4.700000000000000000e+01	0.000000000000000000e+00	0.000000000000000000e+00
7.988972201058475164e-02	4.800000000000000000e+01	0.000000000000000000e+00	0.000000000000000000e+00
8.845036201058364966e-02	4.800000000000000000e+01	0.000000000000000000e+00	0.000000000000000000e+00
1.423537220105761669e-01	4.800000000000000000e+01	0.000000000000000000e+00	0.000000000000000000e+00
1.698788420105832309e-01	4.800000000000000000e+01	0.000000000000000000e+00	0.000000000000000000e+00
1.744663620105844082e-01	4.800000000000000000e+01	0.000000000000000000e+00	0.000000000000000000e+00
2.431562820105814815e-01	4.800000000000000000e+01	0.000000000000000000e+00	0.000000000000000000e+00
2.668721220105756409e-01	4.800000000000000000e+01	0.000000000000000000e+00	0.000000000000000000e+00
2.790372420105815543e-01	4.800000000000000000e+01	0.000000000000000000e+00	0.000000000000000000e+00
2.953393220105842154e-01	4.800000000000000000e+01	0.000000000000000000e+00	0.000000000000000000e+00
3.027940420105825758e-01	4.800000000000000000e+01	0.000000000000000000e+00	0.000000000000000000e+00
3.097572420105838553e-01	4.800000000000000000e+01	0.000000000000000000e+00	0.000000000000000000e+00
3.365450820105810870e-01	4.800000000000000000e+01	0.000000000000000000e+00	0.000000000000000000e+00
1.113019456658337347e-02	4.900000000000000000e+01	0.000000000000000000e+00	0.000000000000000000e+00
3.611579456661972998e-02	4.900000000000000000e+01	0.000000000000000000e+00	0.000000000000000000e+00
4.017083456664538588e-02	4.900000000000000000e+01	0.000000000000000000e+00	0.000000000000000000e+00
7.306171456661347818e-02	4.900000000000000000e+01	0.000000000000000000e+00	0.000000000000000000e+00
7.953339456661767670e-02	4.900000000000000000e+01	0.000000000000000000e+00	0.000000000000000000e+00
1.488786745666108580e-01	4.900000000000000000e+01	0.000000000000000000e+00	0.000000000000000000e+00
2.473055545666444921e-01	4.900000000000000000e+01	0.000000000000000000e+00	0.000000000000000000e+00
2.547193145666075687e-01	4.900000000000000000e+01	0.000000000000000000e+00	0.000000000000000000e+00
2.666796345666786472e-01	4.900000000000000000e+01	0.000000000000000000e+00	0.000000000000000000e+00
2.714719545666572920e-01	4.900000000000000000e+01	0.000000000000000000e+00	0.000000000000000000e+00
2.840876345666107916e-01	4.900000000000000000e+01	0.000000000000000000e+00	0.000000000000000000e+00
2.895762745666776716e-01	4.900000000000000000e+01	0.000000000000000000e+00	0.000000000000000000e+00
3.046905145666802817e-01	4.900000000000000000e+01	0.000000000000000000e+00	0.000000000000000000e+00
3.240645945666007499e-01	4.900000000000000000e+01	0.000000000000000000e+00	0.000000000000000000e+00
3.384415545666503711e-01	4.900000000000000000e+01	0.000000000000000000e+00	0.000000000000000000e+00
2.361681423359884846e-02	5.000000000000000000e+01	0.000000000000000000e+00	0.000000000000000000e+00
3.201361423361293035e-02	5.000000000000000000e+01	0.000000000000000000e+00	0.000000000000000000e+00
4.999505423364114520e-02	5.000000000000000000e+01	0.000000000000000000e+00	0.000000000000000000e+00
1.034888142336218841e-01	5.000000000000000000e+01	0.000000000000000000e+00	0.000000000000000000e+00
1.414587342336450781e-01	5.000000000000000000e+01	0.000000000000000000e+00	0.000000000000000000e+00
1.797153742336310422e-01	5.000000000000000000e+01	0.000000000000000000e+00	0.000000000000000000e+00
1.836065742336292494e-01	5.000000000000000000e+01	0.000000000000000000e+00	0.000000000000000000e+00
2.037998542336301178e-01	5.000000000000000000e+01	0.000000000000000000e+00	0.000000000000000000e+00
2.172756942336424579e-01	5.000000000000000000e+01	0.000000000000000000e+00	0.000000000000000000e+00
2.223547342336407162e-01	5.000000000000000000e+01	0.000000000000000000e+00	0.000000000000000000e+00
2.242798542336505996e-01	5.000000000000000000e+01	0.000000000000000000e+00	0.000000000000000000e+00
2.424660942336278602e-01	5.000000000000000000e+01	0.000000000000000000e+00	0.000000000000000000e+00
2.475860942336045589e-01	5.000000000000000000e+01	0.000000000000000000e+00	0.000000000000000000e+00
2.505352142336438881e-01	5.000000000000000000e+01	0.000000000000000000e+00	0.000000000000000000e+00
2.540577742336087574e-01	5.000000000000000000e+01	0.000000000000000000e+00	0.000000000000000000e+00
2.633147342336248364e-01	5.000000000000000000e+01	0.000000000000000000e+00	0.000000000000000000e+00
2.924372942336437298e-01	5.000000000000000000e+01	0.000000000000000000e+00	0.000000000000000000e+00
3.414664142336438779e-01	5.000000000000000000e+01	0.000000000000000000e+00	0.000000000000000000e+00
3.435963342336028070e-01	5.000000000000000000e+01	0.000000000000000000e+00	0.000000000000000000e+00
2.557580893365996033e-02	5.100000000000000000e+01	0.000000000000000000e+00	0.000000000000000000e+00
9.078412893366349934e-02	5.100000000000000000e+01	0.000000000000000000e+00	0.000000000000000000e+00
1.079463689336610521e-01	5.100000000000000000e+01	0.000000000000000000e+00	0.000000000000000000e+00
1.173671689336619472e-01	5.100000000000000000e+01	0.000000000000000000e+00	0.000000000000000000e+00
1.639386889336624797e-01	5.100000000000000000e+01	0.000000000000000000e+00	0.000000000000000000e+00
2.084622089336609640e-01	5.100000000000000000e+01	0.000000000000000000e+00	0.000000000000000000e+00
2.111655689336591202e-01	5.100000000000000000e+01	0.000000000000000000e+00	0.000000000000000000e+00
2.131726089336614116e-01	5.100000000000000000e+01	0.000000000000000000e+00	0.000000000000000000e+00
2.170638089336596188e-01	5.100000000000000000e+01	0.000000000000000000e+00	0.000000000000000000e+00
2.193166089336604507e-01	5.100000000000000000e+01	0.000000000000000000e+00	0.000000000000000000e+00
2.228801289336606040e-01	5.100000000000000000e+01	0.000000000000000000e+00	0.000000000000000000e+00
2.257882889336646492e-01	5.100000000000000000e+01	0.000000000000000000e+00	0.000000000000000000e+00
2.289422089336601296e-01	5.100000000000000000e+01	0.000000000000000000e+00	0.000000000000000000e+00
2.318913289336639316e-01	5.100000000000000000e+01	0.000000000000000000e+00	0.000000000000000000e+00
2.405338889336623431e-01	5.100000000000000000e+01	0.000000000000000000e+00	0.000000000000000000e+00
2.467598089336608957e-01	5.100000000000000000e+01	0.000000000000000000e+00	0.000000000000000000e+00
2.505281289336598327e-01	5.100000000000000000e+01	0.000000000000000000e+00	0.000000000000000000e+00
2.529857289336594484e-01	5.100000000000000000e+01	0.000000000000000000e+00	0.000000000000000000e+00
2.547470089336631993e-01	5.100000000000000000e+01	0.000000000000000000e+00	0.000000000000000000e+00
2.565492489336596016e-01	5.100000000000000000e+01	0.000000000000000000e+00	0.000000000000000000e+00
2.622017289336615598e-01	5.100000000000000000e+01	0.000000000000000000e+00	0.000000000000000000e+00
2.643316489336631214e-01	5.100000000000000000e+01	0.000000000000000000e+00	0.000000000000000000e+00
2.705166089336619173e-01	5.100000000000000000e+01	0.000000000000000000e+00	0.000000000000000000e+00
2.807566089336650528e-01	5.100000000000000000e+01	0.000000000000000000e+00	0.000000000000000000e+00
3.035713289336645637e-01	5.100000000000000000e+01	0.000000000000000000e+00	0.000000000000000000e+00
9.480578100145908849e-03	5.200000000000000000e+01	0.000000000000000000e+00	0.000000000000000000e+00
2.094937810016306301e-02	5.200000000000000000e+01	0.000000000000000000e+00	0.000000000000000000e+00
2.819929810015553429e-02	5.200000000000000000e+01	0.000000000000000000e+00	0.000000000000000000e+00
6.309721810014723431e-02	5.200000000000000000e+01	0.000000000000000000e+00	0.000000000000000000e+00
7.468889810015655328e-02	5.200000000000000000e+01	0.000000000000000000e+00	0.000000000000000000e+00
9.684825810014574543e-02	5.200000000000000000e+01	0.000000000000000000e+00	0.000000000000000000e+00
9.967449810016448808e-02	5.200000000000000000e+01	0.000000000000000000e+00	0.000000000000000000e+00
1.302716181001462026e-01	5.200000000000000000e+01	0.000000000000000000e+00	0.000000000000000000e+00
1.553391381001678617e-01	5.200000000000000000e+01	0.000000000000000000e+00	0.000000000000000000e+00
1.655381781001712405e-01	5.200000000000000000e+01	0.000000000000000000e+00	0.000000000000000000e+00
1.701666581001508582e-01	5.200000000000000000e+01	0.000000000000000000e+00	0.000000000000000000e+00
1.808572181001513179e-01	5.200000000000000000e+01	0.000000000000000000e+00	0.000000000000000000e+00
1.988386581001511111e-01	5.200000000000000000e+01	0.000000000000000000e+00	0.000000000000000000e+00
2.083413781001515197e-01	5.200000000000000000e+01	0.000000000000000000e+00	0.000000000000000000e+00
3.570261781001637935e-01	5.200000000000000000e+01	0.000000000000000000e+00	0.000000000000000000e+00
3.332450429956468341e-02	5.300000000000000000e+01	0.000000000000000000e+00	0.000000000000000000e+00
3.737954429953349589e-02	5.300000000000000000e+01	0.000000000000000000e+00	0.000000000000000000e+00
4.594018429957502647e-02	5.300000000000000000e+01	0.000000000000000000e+00	0.000000000000000000e+00
7.903586429954900794e-02	5.300000000000000000e+01	0.000000000000000000e+00	0.000000000000000000e+00
1.043081842995481345e-01	5.300000000000000000e+01	0.000000000000000000e+00	0.000000000000000000e+00
1.466198642995597545e-01	5.300000000000000000e+01	0.000000000000000000e+00	0.000000000000000000e+00
1.559997042995679983e-01	5.300000000000000000e+01	0.000000000000000000e+00	0.000000000000000000e+00
1.687382642995705062e-01	5.300000000000000000e+01	0.000000000000000000e+00	0.000000000000000000e+00
1.860233842995673292e-01	5.300000000000000000e+01	0.000000000000000000e+00	0.000000000000000000e+00
1.877846642995497639e-01	5.300000000000000000e+01	0.000000000000000000e+00	0.000000000000000000e+00
1.912253042995577523e-01	5.300000000000000000e+01	0.000000000000000000e+00	0.000000000000000000e+00
1.931913842995460762e-01	5.300000000000000000e+01	0.000000000000000000e+00	0.000000000000000000e+00
1.970006642995305590e-01	5.300000000000000000e+01	0.000000000000000000e+00	0.000000000000000000e+00
1.997040242995287151e-01	5.300000000000000000e+01	0.000000000000000000e+00	0.000000000000000000e+00
2.024893042995405956e-01	5.300000000000000000e+01	0.000000000000000000e+00	0.000000000000000000e+00
2.049878642995328626e-01	5.300000000000000000e+01	0.000000000000000000e+00	0.000000000000000000e+00
2.119101042995272799e-01	5.300000000000000000e+01	0.000000000000000000e+00	0.000000000000000000e+00
2.135894642995528336e-01	5.300000000000000000e+01	0.000000000000000000e+00	0.000000000000000000e+00
2.194467442995393647e-01	5.300000000000000000e+01	0.000000000000000000e+00	0.000000000000000000e+00
2.241981042995395690e-01	5.300000000000000000e+01	0.000000000000000000e+00	0.000000000000000000e+00
2.440227442995639429e-01	5.300000000000000000e+01	0.000000000000000000e+00	0.000000000000000000e+00
2.498390642995720334e-01	5.300000000000000000e+01	0.000000000000000000e+00	0.000000000000000000e+00
2.531568242995310136e-01	5.300000000000000000e+01	0.000000000000000000e+00	0.000000000000000000e+00
2.979261042995564601e-01	5.300000000000000000e+01	0.000000000000000000e+00	0.000000000000000000e+00
3.062819442995352581e-01	5.300000000000000000e+01	0.000000000000000000e+00	0.000000000000000000e+00
3.091081842995255791e-01	5.300000000000000000e+01	0.000000000000000000e+00	0.000000000000000000e+00
3.169725042995357178e-01	5.300000000000000000e+01	0.000000000000000000e+00	0.000000000000000000e+00
3.328649842995266006e-01	5.300000000000000000e+01	0.000000000000000000e+00	0.000000000000000000e+00
3.404016242995386854e-01	5.300000000000000000e+01	0.000000000000000000e+00	0.000000000000000000e+00
3.444157042995290574e-01	5.300000000000000000e+01	0.000000000000000000e+00	0.000000000000000000e+00
1.247526030015722043e-02	5.400000000000000000e+01	0.000000000000000000e+00	0.000000000000000000e+00
6.482214030011634875e-02	5.400000000000000000e+01	0.000000000000000000e+00	0.000000000000000000e+00
1.206506203001187494e-01	5.400000000000000000e+01	0.000000000000000000e+00	0.000000000000000000e+00
1.467831003001198731e-01	5.400000000000000000e+01	0.000000000000000000e+00	0.000000000000000000e+00
1.844663003001234536e-01	5.400000000000000000e+01	0.000000000000000000e+00	0.000000000000000000e+00
2.176029403001327189e-01	5.400000000000000000e+01	0.000000000000000000e+00	0.000000000000000000e+00
2.343965403001040393e-01	5.400000000000000000e+01	0.000000000000000000e+00	0.000000000000000000e+00
2.471760603001418310e-01	5.400000000000000000e+01	0.000000000000000000e+00	0.000000000000000000e+00
2.530743003001068026e-01	5.400000000000000000e+01	0.000000000000000000e+00	0.000000000000000000e+00
2.583581403001109500e-01	5.400000000000000000e+01	0.000000000000000000e+00	0.000000000000000000e+00
2.635600603001582165e-01	5.400000000000000000e+01	0.000000000000000000e+00	0.000000000000000000e+00
2.909623003001162722e-01	5.400000000000000000e+01	0.000000000000000000e+00	0.000000000000000000e+00
3.090666203001366519e-01	5.400000000000000000e+01	0.000000000000000000e+00	0.000000000000000000e+00
3.274167003001413612e-01	5.400000000000000000e+01	0.000000000000000000e+00	0.000000000000000000e+00
3.327824603001023895e-01	5.400000000000000000e+01	0.000000000000000000e+00	0.000000000000000000e+00
2.951765042256981886e-02	5.500000000000000000e+01	0.000000000000000000e+00	0.000000000000000000e+00
4.295253042254687514e-02	5.500000000000000000e+01	0.000000000000000000e+00	0.000000000000000000e+00
4.532821042254697730e-02	5.500000000000000000e+01	0.000000000000000000e+00	0.000000000000000000e+00
1.443285304225061516e-01	5.500000000000000000e+01	0.000000000000000000e+00	0.000000000000000000e+00
1.739016504225152637e-01	5.500000000000000000e+01	0.000000000000000000e+00	0.000000000000000000e+00
1.891797304225453225e-01	5.500000000000000000e+01	0.000000000000000000e+00	0.000000000000000000e+00
2.121582904225012278e-01	5.500000000000000000e+01	0.000000000000000000e+00	0.000000000000000000e+00
2.479573304225302088e-01	5.500000000000000000e+01	0.000000000000000000e+00	0.000000000000000000e+00
2.914568504224850365e-01	5.500000000000000000e+01	0.000000000000000000e+00	0.000000000000000000e+00
1.468671227461770812e-02	5.600000000000000000e+01	0.000000000000000000e+00	0.000000000000000000e+00
6.547711227460029093e-02	5.600000000000000000e+01	0.000000000000000000e+00	0.000000000000000000e+00
7.473407227461636992e-02	5.600000000000000000e+01	0.000000000000000000e+00	0.000000000000000000e+00
1.087718322746060728e-01	5.600000000000000000e+01	0.000000000000000000e+00	0.000000000000000000e+00
1.247462322746106800e-01	5.600000000000000000e+01	0.000000000000000000e+00	0.000000000000000000e+00
1.272857522746382308e-01	5.600000000000000000e+01	0.000000000000000000e+00	0.000000000000000000e+00
1.292518322746265547e-01	5.600000000000000000e+01	0.000000000000000000e+00	0.000000000000000000e+00
1.439974322745958268e-01	5.600000000000000000e+01	0.000000000000000000e+00	0.000000000000000000e+00
1.455129522745939319e-01	5.600000000000000000e+01	0.000000000000000000e+00	0.000000000000000000e+00
1.488307122746097555e-01	5.600000000000000000e+01	0.000000000000000000e+00	0.000000000000000000e+00
1.519436722746196899e-01	5.600000000000000000e+01	0.000000000000000000e+00	0.000000000000000000e+00
1.535411122746315193e-01	5.600000000000000000e+01	0.000000000000000000e+00	0.000000000000000000e+00
1.570227122746179482e-01	5.600000000000000000e+01	0.000000000000000000e+00	0.000000000000000000e+00
1.602585522746200475e-01	5.600000000000000000e+01	0.000000000000000000e+00	0.000000000000000000e+00
1.663615922745909081e-01	5.600000000000000000e+01	0.000000000000000000e+00	0.000000000000000000e+00
1.680819122745949024e-01	5.600000000000000000e+01	0.000000000000000000e+00	0.000000000000000000e+00
1.697203122746420156e-01	5.600000000000000000e+01	0.000000000000000000e+00	0.000000000000000000e+00
1.725465522746323366e-01	5.600000000000000000e+01	0.000000000000000000e+00	0.000000000000000000e+00
1.752908722746089332e-01	5.600000000000000000e+01	0.000000000000000000e+00	0.000000000000000000e+00
1.780761522746208136e-01	5.600000000000000000e+01	0.000000000000000000e+00	0.000000000000000000e+00
1.812300722746091886e-01	5.600000000000000000e+01	0.000000000000000000e+00	0.000000000000000000e+00
1.890943922746193273e-01	5.600000000000000000e+01	0.000000000000000000e+00	0.000000000000000000e+00
1.937638322746058073e-01	5.600000000000000000e+01	0.000000000000000000e+00	0.000000000000000000e+00
1.958527922746431393e-01	5.600000000000000000e+01	0.000000000000000000e+00	0.000000000000000000e+00
1.985561522746412955e-01	5.600000000000000000e+01	0.000000000000000000e+00	0.000000000000000000e+00
2.053145522746082641e-01	5.600000000000000000e+01	0.000000000000000000e+00	0.000000000000000000e+00
2.124415922746085705e-01	5.600000000000000000e+01	0.000000000000000000e+00	0.000000000000000000e+00
2.314879922746446717e-01	5.600000000000000000e+01	0.000000000000000000e+00	0.000000000000000000e+00
2.628633522746146589e-01	5.600000000000000000e+01	0.000000000000000000e+00	0.000000000000000000e+00
2.786329522746133769e-01	5.600000000000000000e+01	0.000000000000000000e+00	0.000000000000000000e+00
2.988671922745926857e-01	5.600000000000000000e+01	0.000000000000000000e+00	0.000000000000000000e+00
3.251225522746428176e-01	5.600000000000000000e+01	0.000000000000000000e+00	0.000000000000000000e+00
3.693200244855932013e-02	5.700000000000000000e+01	0.000000000000000000e+00	0.000000000000000000e+00
6.027920244854856335e-02	5.700000000000000000e+01	0.000000000000000000e+00	0.000000000000000000e+00
1.107009624486114951e-01	5.700000000000000000e+01	0.000000000000000000e+00	0.000000000000000000e+00
1.224155224485845572e-01	5.700000000000000000e+01	0.000000000000000000e+00	0.000000000000000000e+00
1.279860824486083182e-01	5.700000000000000000e+01	0.000000000000000000e+00	0.000000000000000000e+00
1.398235224486303885e-01	5.700000000000000000e+01	0.000000000000000000e+00	0.000000000000000000e+00
1.424040024486363798e-01	5.700000000000000000e+01	0.000000000000000000e+00	0.000000000000000000e+00
1.446568024485874737e-01	5.700000000000000000e+01	0.000000000000000000e+00	0.000000000000000000e+00
1.479745624485464539e-01	5.700000000000000000e+01	0.000000000000000000e+00	0.000000000000000000e+00
1.600577624485528538e-01	5.700000000000000000e+01	0.000000000000000000e+00	0.000000000000000000e+00
1.627201624486294129e-01	5.700000000000000000e+01	0.000000000000000000e+00	0.000000000000000000e+00
1.675534424485864982e-01	5.700000000000000000e+01	0.000000000000000000e+00	0.000000000000000000e+00
1.703796824485768191e-01	5.700000000000000000e+01	0.000000000000000000e+00	0.000000000000000000e+00
1.734926424485299101e-01	5.700000000000000000e+01	0.000000000000000000e+00	0.000000000000000000e+00
1.862721624486245453e-01	5.700000000000000000e+01	0.000000000000000000e+00	0.000000000000000000e+00
1.886068824485325202e-01	5.700000000000000000e+01	0.000000000000000000e+00	0.000000000000000000e+00
2.061787224486058001e-01	5.700000000000000000e+01	0.000000000000000000e+00	0.000000000000000000e+00
2.398478424486190086e-01	5.700000000000000000e+01	0.000000000000000000e+00	0.000000000000000000e+00
3.029672024485923210e-01	5.700000000000000000e+01	0.000000000000000000e+00	0.000000000000000000e+00
3.241025624486089107e-01	5.700000000000000000e+01	0.000000000000000000e+00	0.000000000000000000e+00
3.538804824486239120e-01	5.700000000000000000e+01	0.000000000000000000e+00	0.000000000000000000e+00
1.967765603100746219e-02	5.800000000000000000e+01	0.000000000000000000e+00	0.000000000000000000e+00
3.249813603100948356e-02	5.800000000000000000e+01	0.000000000000000000e+00	0.000000000000000000e+00
1.045058160310081696e-01	5.800000000000000000e+01	0.000000000000000000e+00	0.000000000000000000e+00
1.838043760310061892e-01	5.800000000000000000e+01	0.000000000000000000e+00	0.000000000000000000e+00
2.083803760310094511e-01	5.800000000000000000e+01	0.000000000000000000e+00	0.000000000000000000e+00
2.107150960310097965e-01	5.800000000000000000e+01	0.000000000000000000e+00	0.000000000000000000e+00
2.294338160310123165e-01	5.800000000000000000e+01	0.000000000000000000e+00	0.000000000000000000e+00
2.431963760310087430e-01	5.800000000000000000e+01	0.000000000000000000e+00	0.000000000000000000e+00
2.505691760310075900e-01	5.800000000000000000e+01	0.000000000000000000e+00	0.000000000000000000e+00
2.532725360310128515e-01	5.800000000000000000e+01	0.000000000000000000e+00	0.000000000000000000e+00
3.139342960310078645e-01	5.800000000000000000e+01	0.000000000000000000e+00	0.000000000000000000e+00
9.364536912692233983e-03	5.900000000000000000e+01	0.000000000000000000e+00	0.000000000000000000e+00
3.000837691274016450e-02	5.900000000000000000e+01	0.000000000000000000e+00	0.000000000000000000e+00
7.379461691271460566e-02	5.900000000000000000e+01	0.000000000000000000e+00	0.000000000000000000e+00
1.137306169127261235e-01	5.900000000000000000e+01	0.000000000000000000e+00	0.000000000000000000e+00
1.342925369127034863e-01	5.900000000000000000e+01	0.000000000000000000e+00	0.000000000000000000e+00
1.417472569127018467e-01	5.900000000000000000e+01	0.000000000000000000e+00	0.000000000000000000e+00
1.693133369126873511e-01	5.900000000000000000e+01	0.000000000000000000e+00	0.000000000000000000e+00
1.817242169126918050e-01	5.900000000000000000e+01	0.000000000000000000e+00	0.000000000000000000e+00
1.880320569127253982e-01	5.900000000000000000e+01	0.000000000000000000e+00	0.000000000000000000e+00
2.307123769127135127e-01	5.900000000000000000e+01	0.000000000000000000e+00	0.000000000000000000e+00
2.403379769127060861e-01	5.900000000000000000e+01	0.000000000000000000e+00	0.000000000000000000e+00
2.453760569127259039e-01	5.900000000000000000e+01	0.000000000000000000e+00	0.000000000000000000e+00
2.484070969127221140e-01	5.900000000000000000e+01	0.000000000000000000e+00	0.000000000000000000e+00
2.538957369127321506e-01	5.900000000000000000e+01	0.000000000000000000e+00	0.000000000000000000e+00
4.691208385954048765e-04	6.000000000000000000e+01	0.000000000000000000e+00	0.000000000000000000e+00
1.603392083858823369e-02	6.000000000000000000e+01	0.000000000000000000e+00	0.000000000000000000e+00
6.170432083859411776e-02	6.000000000000000000e+01	0.000000000000000000e+00	0.000000000000000000e+00
2.190316808385763814e-01	6.000000000000000000e+01	0.000000000000000000e+00	0.000000000000000000e+00
2.229228808386030103e-01	6.000000000000000000e+01	0.000000000000000000e+00	0.000000000000000000e+00
3.005420808385896869e-01	6.000000000000000000e+01	0.000000000000000000e+00	0.000000000000000000e+00
3.488339208385800028e-01	6.000000000000000000e+01	0.000000000000000000e+00	0.000000000000000000e+00
2.533184083858275315e-02	6.100000000000000000e+01	0.000000000000000000e+00	0.000000000000000000e+00
3.503936083858905093e-02	6.100000000000000000e+01	0.000000000000000000e+00	0.000000000000000000e+00
1.071289608385872505e-01	6.100000000000000000e+01	0.000000000000000000e+00	0.000000000000000000e+00
1.357600008385806412e-01	6.100000000000000000e+01	0.000000000000000000e+00	0.000000000000000000e+00
1.595987208385953871e-01	6.100000000000000000e+01	0.000000000000000000e+00	0.000000000000000000e+00
2.962003208386012609e-01	6.100000000000000000e+01	0.000000000000000000e+00	0.000000000000000000e+00
3.290092808385840506e-01	6.100000000000000000e+01	0.000000000000000000e+00	0.000000000000000000e+00
3.342112008386028954e-01	6.100000000000000000e+01	0.000000000000000000e+00	0.000000000000000000e+00
3.531756808385968505e-01	6.100000000000000000e+01	0.000000000000000000e+00	0.000000000000000000e+00
2.107909691272213948e-02	6.200000000000000000e+01	0.000000000000000000e+00	0.000000000000000000e+00
6.105605691271209778e-02	6.200000000000000000e+01	0.000000000000000000e+00	0.000000000000000000e+00
7.178757691269099794e-02	6.200000000000000000e+01	0.000000000000000000e+00	0.000000000000000000e+00
1.126656569127182372e-01	6.200000000000000000e+01	0.000000000000000000e+00	0.000000000000000000e+00
1.584998969126947266e-01	6.200000000000000000e+01	0.000000000000000000e+00	0.000000000000000000e+00
1.714432569127031236e-01	6.200000000000000000e+01	0.000000000000000000e+00	0.000000000000000000e+00
1.857792569127174609e-01	6.200000000000000000e+01	0.000000000000000000e+00	0.000000000000000000e+00
1.936845369127060401e-01	6.200000000000000000e+01	0.000000000000000000e+00	0.000000000000000000e+00
2.295245369127134616e-01	6.200000000000000000e+01	0.000000000000000000e+00	0.000000000000000000e+00
1.386699427148885277e-02	6.300000000000000000e+01	0.000000000000000000e+00	0.000000000000000000e+00
6.801611427152254308e-02	6.300000000000000000e+01	0.000000000000000000e+00	0.000000000000000000e+00
1.854893942715354349e-01	6.300000000000000000e+01	0.000000000000000000e+00	0.000000000000000000e+00
1.955655542715182271e-01	6.300000000000000000e+01	0.000000000000000000e+00	0.000000000000000000e+00
2.661805942715251838e-01	6.300000000000000000e+01	0.000000000000000000e+00	0.000000000000000000e+00
3.202887542715235902e-01	6.300000000000000000e+01	0.000000000000000000e+00	0.000000000000000000e+00
3.413012342714911718e-01	6.300000000000000000e+01	0.000000000000000000e+00	0.000000000000000000e+00
3.562925942715016170e-01	6.300000000000000000e+01	0.000000000000000000e+00	0.000000000000000000e+00
8.677004893366602190e-02	0.000000000000000000e+00	1.000000000000000000e+00	0.000000000000000000e+00
1.134350089336639833e-01	0.000000000000000000e+00	1.000000000000000000e+00	0.000000000000000000e+00
1.287130889336656203e-01	0.000000000000000000e+00	1.000000000000000000e+00	0.000000000000000000e+00
1.693044489336590352e-01	0.000000000000000000e+00	1.000000000000000000e+00	0.000000000000000000e+00
1.717620489336657563e-01	0.000000000000000000e+00	1.000000000000000000e+00	0.000000000000000000e+00
1.765134089336659606e-01	0.000000000000000000e+00	1.000000000000000000e+00	0.000000000000000000e+00
2.192756489336606940e-01	0.000000000000000000e+00	1.000000000000000000e+00	0.000000000000000000e+00
2.232487689336655201e-01	0.000000000000000000e+00	1.000000000000000000e+00	0.000000000000000000e+00
2.255425289336661088e-01	0.000000000000000000e+00	1.000000000000000000e+00	0.000000000000000000e+00
2.293518089336648025e-01	0.000000000000000000e+00	1.000000000000000000e+00	0.000000000000000000e+00
2.379534089336634572e-01	0.000000000000000000e+00	1.000000000000000000e+00	0.000000000000000000e+00
2.400014089336655054e-01	0.000000000000000000e+00	1.000000000000000000e+00	0.000000000000000000e+00
2.470055689336594362e-01	0.000000000000000000e+00	1.000000000000000000e+00	0.000000000000000000e+00
2.495041289336659140e-01	0.000000000000000000e+00	1.000000000000000000e+00	0.000000000000000000e+00
2.565492489336596016e-01	0.000000000000000000e+00	1.000000000000000000e+00	0.000000000000000000e+00
2.604404489336649142e-01	0.000000000000000000e+00	1.000000000000000000e+00	0.000000000000000000e+00
2.637991689336591783e-01	0.000000000000000000e+00	1.000000000000000000e+00	0.000000000000000000e+00
2.706804489336609443e-01	0.000000000000000000e+00	1.000000000000000000e+00	0.000000000000000000e+00
2.755956489336601756e-01	0.000000000000000000e+00	1.000000000000000000e+00	0.000000000000000000e+00
2.807156489336652960e-01	0.000000000000000000e+00	1.000000000000000000e+00	0.000000000000000000e+00
2.852622089336596112e-01	0.000000000000000000e+00	1.000000000000000000e+00	0.000000000000000000e+00
2.907508489336625424e-01	0.000000000000000000e+00	1.000000000000000000e+00	0.000000000000000000e+00
2.956250889336620169e-01	0.000000000000000000e+00	1.000000000000000000e+00	0.000000000000000000e+00
2.977140489336638218e-01	0.000000000000000000e+00	1.000000000000000000e+00	0.000000000000000000e+00
3.014004489336632453e-01	0.000000000000000000e+00	1.000000000000000000e+00	0.000000000000000000e+00
3.124186889336617590e-01	0.000000000000000000e+00	1.000000000000000000e+00	0.000000000000000000e+00
3.262222089336650477e-01	0.000000000000000000e+00	1.000000000000000000e+00	0.000000000000000000e+00
7.829228201058713310e-02	1.000000000000000000e+00	1.000000000000000000e+00	0.000000000000000000e+00
1.097905220105777069e-01	1.000000000000000000e+00	1.000000000000000000e+00	0.000000000000000000e+00
1.823716420105871983e-01	1.000000000000000000e+00	1.000000000000000000e+00	0.000000000000000000e+00
1.906455620105806936e-01	1.000000000000000000e+00	1.000000000000000000e+00	0.000000000000000000e+00
2.138289220105851207e-01	1.000000000000000000e+00	1.000000000000000000e+00	0.000000000000000000e+00
2.372580420105738774e-01	1.000000000000000000e+00	1.000000000000000000e+00	0.000000000000000000e+00
2.412721220105784603e-01	1.000000000000000000e+00	1.000000000000000000e+00	0.000000000000000000e+00
2.488087620105763342e-01	1.000000000000000000e+00	1.000000000000000000e+00	0.000000000000000000e+00
2.726884420105837314e-01	1.000000000000000000e+00	1.000000000000000000e+00	0.000000000000000000e+00
2.865329220105867769e-01	1.000000000000000000e+00	1.000000000000000000e+00	0.000000000000000000e+00
3.054564420105738698e-01	1.000000000000000000e+00	1.000000000000000000e+00	0.000000000000000000e+00
3.193828420105764287e-01	1.000000000000000000e+00	1.000000000000000000e+00	0.000000000000000000e+00
3.397399620105763240e-01	1.000000000000000000e+00	1.000000000000000000e+00	0.000000000000000000e+00
9.779537423360595838e-02	2.000000000000000000e+00	1.000000000000000000e+00	0.000000000000000000e+00
1.023009742336218331e-01	2.000000000000000000e+00	1.000000000000000000e+00	0.000000000000000000e+00
1.256481742336110763e-01	2.000000000000000000e+00	1.000000000000000000e+00	0.000000000000000000e+00
1.393697742336077461e-01	2.000000000000000000e+00	1.000000000000000000e+00	0.000000000000000000e+00
1.691476942336227474e-01	2.000000000000000000e+00	1.000000000000000000e+00	0.000000000000000000e+00
1.731617742336131194e-01	2.000000000000000000e+00	1.000000000000000000e+00	0.000000000000000000e+00
1.781179342336192128e-01	2.000000000000000000e+00	1.000000000000000000e+00	0.000000000000000000e+00
1.807393742336036446e-01	2.000000000000000000e+00	1.000000000000000000e+00	0.000000000000000000e+00
1.918804942336511665e-01	2.000000000000000000e+00	1.000000000000000000e+00	0.000000000000000000e+00
1.949115342336473766e-01	2.000000000000000000e+00	1.000000000000000000e+00	0.000000000000000000e+00
1.977377742336376976e-01	2.000000000000000000e+00	1.000000000000000000e+00	0.000000000000000000e+00
2.010555342336535212e-01	2.000000000000000000e+00	1.000000000000000000e+00	0.000000000000000000e+00
2.042913742335987770e-01	2.000000000000000000e+00	1.000000000000000000e+00	0.000000000000000000e+00
2.121556942336089158e-01	2.000000000000000000e+00	1.000000000000000000e+00	0.000000000000000000e+00
2.148590542336070719e-01	2.000000000000000000e+00	1.000000000000000000e+00	0.000000000000000000e+00
2.167022542336032309e-01	2.000000000000000000e+00	1.000000000000000000e+00	0.000000000000000000e+00
2.447188942336357975e-01	2.000000000000000000e+00	1.000000000000000000e+00	0.000000000000000000e+00
2.522145742336125984e-01	2.000000000000000000e+00	1.000000000000000000e+00	0.000000000000000000e+00
2.547131342336048654e-01	2.000000000000000000e+00	1.000000000000000000e+00	0.000000000000000000e+00
2.598740942336168480e-01	2.000000000000000000e+00	1.000000000000000000e+00	0.000000000000000000e+00
2.075221042252239911e-02	3.000000000000000000e+00	1.000000000000000000e+00	0.000000000000000000e+00
2.468437042249904678e-02	3.000000000000000000e+00	1.000000000000000000e+00	0.000000000000000000e+00
1.018939704225592102e-01	3.000000000000000000e+00	1.000000000000000000e+00	0.000000000000000000e+00
1.244629304225033373e-01	3.000000000000000000e+00	1.000000000000000000e+00	0.000000000000000000e+00
1.457211704225689353e-01	3.000000000000000000e+00	1.000000000000000000e+00	0.000000000000000000e+00
3.083323704224700812e-01	3.000000000000000000e+00	1.000000000000000000e+00	0.000000000000000000e+00
3.215624504225549352e-01	3.000000000000000000e+00	1.000000000000000000e+00	0.000000000000000000e+00
3.484322104225090477e-01	3.000000000000000000e+00	1.000000000000000000e+00	0.000000000000000000e+00
2.213525603100707784e-02	4.000000000000000000e+00	1.000000000000000000e+00	0.000000000000000000e+00
3.290773603100705103e-02	4.000000000000000000e+00	1.000000000000000000e+00	0.000000000000000000e+00
3.569301603101182607e-02	4.000000000000000000e+00	1.000000000000000000e+00	0.000000000000000000e+00
4.929173603100922563e-02	4.000000000000000000e+00	1.000000000000000000e+00	0.000000000000000000e+00
1.133531760310124703e-01	4.000000000000000000e+00	1.000000000000000000e+00	0.000000000000000000e+00
1.396904560310123777e-01	4.000000000000000000e+00	1.000000000000000000e+00	0.000000000000000000e+00
1.838043760310061892e-01	4.000000000000000000e+00	1.000000000000000000e+00	0.000000000000000000e+00
2.049397360310085681e-01	4.000000000000000000e+00	1.000000000000000000e+00	0.000000000000000000e+00
2.239451760310093853e-01	4.000000000000000000e+00	1.000000000000000000e+00	0.000000000000000000e+00
2.286965360310095896e-01	4.000000000000000000e+00	1.000000000000000000e+00	0.000000000000000000e+00
2.647003760310089326e-01	4.000000000000000000e+00	1.000000000000000000e+00	0.000000000000000000e+00
2.902594160310063565e-01	4.000000000000000000e+00	1.000000000000000000e+00	0.000000000000000000e+00
3.006222960310087622e-01	4.000000000000000000e+00	1.000000000000000000e+00	0.000000000000000000e+00
3.467432560310119705e-01	4.000000000000000000e+00	1.000000000000000000e+00	0.000000000000000000e+00
5.658987481785304752e-02	5.000000000000000000e+00	1.000000000000000000e+00	0.000000000000000000e+00
9.435499481787035236e-02	5.000000000000000000e+00	1.000000000000000000e+00	0.000000000000000000e+00
1.086500348178494058e-01	5.000000000000000000e+00	1.000000000000000000e+00	0.000000000000000000e+00
1.165962748178732689e-01	5.000000000000000000e+00	1.000000000000000000e+00	0.000000000000000000e+00
1.353559548178329131e-01	5.000000000000000000e+00	1.000000000000000000e+00	0.000000000000000000e+00
1.433841148178705005e-01	5.000000000000000000e+00	1.000000000000000000e+00	0.000000000000000000e+00
1.512074748178453554e-01	5.000000000000000000e+00	1.000000000000000000e+00	0.000000000000000000e+00
1.533783548178395684e-01	5.000000000000000000e+00	1.000000000000000000e+00	0.000000000000000000e+00
1.583345148178456618e-01	5.000000000000000000e+00	1.000000000000000000e+00	0.000000000000000000e+00
1.618161148178320907e-01	5.000000000000000000e+00	1.000000000000000000e+00	0.000000000000000000e+00
1.710321148178697293e-01	5.000000000000000000e+00	1.000000000000000000e+00	0.000000000000000000e+00
1.768074748178425359e-01	5.000000000000000000e+00	1.000000000000000000e+00	0.000000000000000000e+00
1.793060348178348029e-01	5.000000000000000000e+00	1.000000000000000000e+00	0.000000000000000000e+00
1.825418748178369022e-01	5.000000000000000000e+00	1.000000000000000000e+00	0.000000000000000000e+00
1.863511548178782284e-01	5.000000000000000000e+00	1.000000000000000000e+00	0.000000000000000000e+00
1.936829948178275806e-01	5.000000000000000000e+00	1.000000000000000000e+00	0.000000000000000000e+00
1.984343548178277850e-01	5.000000000000000000e+00	1.000000000000000000e+00	0.000000000000000000e+00
2.004004348178729522e-01	5.000000000000000000e+00	1.000000000000000000e+00	0.000000000000000000e+00
2.327588348178371014e-01	5.000000000000000000e+00	1.000000000000000000e+00	0.000000000000000000e+00
2.389028348178432459e-01	5.000000000000000000e+00	1.000000000000000000e+00	0.000000000000000000e+00
2.741284348178329999e-01	5.000000000000000000e+00	1.000000000000000000e+00	0.000000000000000000e+00
5.118207227462123754e-02	6.000000000000000000e+00	1.000000000000000000e+00	0.000000000000000000e+00
5.339391227459389100e-02	6.000000000000000000e+00	1.000000000000000000e+00	0.000000000000000000e+00
5.785855227463132522e-02	6.000000000000000000e+00	1.000000000000000000e+00	0.000000000000000000e+00
6.805759227460628225e-02	6.000000000000000000e+00	1.000000000000000000e+00	0.000000000000000000e+00
7.231743227463782731e-02	6.000000000000000000e+00	1.000000000000000000e+00	0.000000000000000000e+00
7.457023227464576465e-02	6.000000000000000000e+00	1.000000000000000000e+00	0.000000000000000000e+00
1.043071922746254820e-01	6.000000000000000000e+00	1.000000000000000000e+00	0.000000000000000000e+00
1.095910322746296295e-01	6.000000000000000000e+00	1.000000000000000000e+00	0.000000000000000000e+00
1.153663922746024362e-01	6.000000000000000000e+00	1.000000000000000000e+00	0.000000000000000000e+00
1.331430322746247619e-01	6.000000000000000000e+00	1.000000000000000000e+00	0.000000000000000000e+00
1.481753522746136476e-01	6.000000000000000000e+00	1.000000000000000000e+00	0.000000000000000000e+00
1.683276722746360754e-01	6.000000000000000000e+00	1.000000000000000000e+00	0.000000000000000000e+00
1.750860722746030440e-01	6.000000000000000000e+00	1.000000000000000000e+00	0.000000000000000000e+00
1.972863922746275200e-01	6.000000000000000000e+00	1.000000000000000000e+00	0.000000000000000000e+00
2.088780722746084173e-01	6.000000000000000000e+00	1.000000000000000000e+00	0.000000000000000000e+00
2.342323122746212682e-01	6.000000000000000000e+00	1.000000000000000000e+00	0.000000000000000000e+00
2.639283122746225452e-01	6.000000000000000000e+00	1.000000000000000000e+00	0.000000000000000000e+00
2.743731122746386752e-01	6.000000000000000000e+00	1.000000000000000000e+00	0.000000000000000000e+00
2.762982322745917152e-01	6.000000000000000000e+00	1.000000000000000000e+00	0.000000000000000000e+00
2.876441522746451263e-01	6.000000000000000000e+00	1.000000000000000000e+00	0.000000000000000000e+00
2.989900722746416939e-01	6.000000000000000000e+00	1.000000000000000000e+00	0.000000000000000000e+00
3.165619122746012870e-01	6.000000000000000000e+00	1.000000000000000000e+00	0.000000000000000000e+00
3.233203122746250990e-01	6.000000000000000000e+00	1.000000000000000000e+00	0.000000000000000000e+00
3.250406322746290932e-01	6.000000000000000000e+00	1.000000000000000000e+00	0.000000000000000000e+00
3.338060722746196696e-01	6.000000000000000000e+00	1.000000000000000000e+00	0.000000000000000000e+00
2.009097418314143013e-02	7.000000000000000000e+00	1.000000000000000000e+00	0.000000000000000000e+00
2.938889418313594959e-02	7.000000000000000000e+00	1.000000000000000000e+00	0.000000000000000000e+00
7.735305418312821146e-02	7.000000000000000000e+00	1.000000000000000000e+00	0.000000000000000000e+00
1.083597741831501260e-01	7.000000000000000000e+00	1.000000000000000000e+00	0.000000000000000000e+00
1.466164141831360901e-01	7.000000000000000000e+00	1.000000000000000000e+00	0.000000000000000000e+00
1.727898541831440760e-01	7.000000000000000000e+00	1.000000000000000000e+00	0.000000000000000000e+00
1.782375341831472504e-01	7.000000000000000000e+00	1.000000000000000000e+00	0.000000000000000000e+00
1.838900141831278923e-01	7.000000000000000000e+00	1.000000000000000000e+00	0.000000000000000000e+00
2.029773741831424338e-01	7.000000000000000000e+00	1.000000000000000000e+00	0.000000000000000000e+00
2.165760941831469388e-01	7.000000000000000000e+00	1.000000000000000000e+00	0.000000000000000000e+00
3.331482541831509714e-01	7.000000000000000000e+00	1.000000000000000000e+00	0.000000000000000000e+00
3.379815341831364783e-01	7.000000000000000000e+00	1.000000000000000000e+00	0.000000000000000000e+00
3.479757741831339679e-01	7.000000000000000000e+00	1.000000000000000000e+00	0.000000000000000000e+00
3.282752083858797576e-02	8.000000000000000000e+00	1.000000000000000000e+00	0.000000000000000000e+00
1.462457608386036334e-01	8.000000000000000000e+00	1.000000000000000000e+00	0.000000000000000000e+00
1.894995208386025531e-01	8.000000000000000000e+00	1.000000000000000000e+00	0.000000000000000000e+00
1.929401608385821199e-01	8.000000000000000000e+00	1.000000000000000000e+00	0.000000000000000000e+00
1.959302408385998895e-01	8.000000000000000000e+00	1.000000000000000000e+00	0.000000000000000000e+00
1.976915208385823242e-01	8.000000000000000000e+00	1.000000000000000000e+00	0.000000000000000000e+00
2.049414408386032171e-01	8.000000000000000000e+00	1.000000000000000000e+00	0.000000000000000000e+00
2.075219208385807868e-01	8.000000000000000000e+00	1.000000000000000000e+00	0.000000000000000000e+00
2.098566408386024484e-01	8.000000000000000000e+00	1.000000000000000000e+00	0.000000000000000000e+00
2.124780808385868802e-01	8.000000000000000000e+00	1.000000000000000000e+00	0.000000000000000000e+00
2.148947208385938445e-01	8.000000000000000000e+00	1.000000000000000000e+00	0.000000000000000000e+00
2.264454408385963013e-01	8.000000000000000000e+00	1.000000000000000000e+00	0.000000000000000000e+00
2.305824008385788382e-01	8.000000000000000000e+00	1.000000000000000000e+00	0.000000000000000000e+00
2.400032008385939442e-01	8.000000000000000000e+00	1.000000000000000000e+00	0.000000000000000000e+00
2.424198408386009085e-01	8.000000000000000000e+00	1.000000000000000000e+00	0.000000000000000000e+00
2.720748808385953232e-01	8.000000000000000000e+00	1.000000000000000000e+00	0.000000000000000000e+00
3.265516808385986458e-01	8.000000000000000000e+00	1.000000000000000000e+00	0.000000000000000000e+00
3.329414408385891200e-01	8.000000000000000000e+00	1.000000000000000000e+00	0.000000000000000000e+00
3.399865608385757021e-01	8.000000000000000000e+00	1.000000000000000000e+00	0.000000000000000000e+00
3.488339208385800028e-01	8.000000000000000000e+00	1.000000000000000000e+00	0.000000000000000000e+00
1.955477603100819195e-02	9.000000000000000000e+00	1.000000000000000000e+00	0.000000000000000000e+00
2.791061603100830624e-02	9.000000000000000000e+00	1.000000000000000000e+00	0.000000000000000000e+00
2.950805603101303021e-02	9.000000000000000000e+00	1.000000000000000000e+00	0.000000000000000000e+00
9.025173603100755670e-02	9.000000000000000000e+00	1.000000000000000000e+00	0.000000000000000000e+00
1.464898160310075248e-01	9.000000000000000000e+00	1.000000000000000000e+00	0.000000000000000000e+00
1.660686960310120419e-01	9.000000000000000000e+00	1.000000000000000000e+00	0.000000000000000000e+00
1.777013360310069068e-01	9.000000000000000000e+00	1.000000000000000000e+00	0.000000000000000000e+00
2.109608560310083369e-01	9.000000000000000000e+00	1.000000000000000000e+00	0.000000000000000000e+00
2.241090160310084123e-01	9.000000000000000000e+00	1.000000000000000000e+00	0.000000000000000000e+00
2.428686960310106890e-01	9.000000000000000000e+00	1.000000000000000000e+00	0.000000000000000000e+00
2.537640560310099325e-01	9.000000000000000000e+00	1.000000000000000000e+00	0.000000000000000000e+00
2.640859760310125814e-01	9.000000000000000000e+00	1.000000000000000000e+00	0.000000000000000000e+00
2.758414960310067165e-01	9.000000000000000000e+00	1.000000000000000000e+00	0.000000000000000000e+00
2.778075760310092512e-01	9.000000000000000000e+00	1.000000000000000000e+00	0.000000000000000000e+00
3.236418160310070569e-01	9.000000000000000000e+00	1.000000000000000000e+00	0.000000000000000000e+00
5.716923456667943881e-02	1.000000000000000000e+01	1.000000000000000000e+00	0.000000000000000000e+00
1.070994745666600245e-01	1.000000000000000000e+01	1.000000000000000000e+00	0.000000000000000000e+00
1.109906745666582317e-01	1.000000000000000000e+01	1.000000000000000000e+00	0.000000000000000000e+00
1.481004345666794286e-01	1.000000000000000000e+01	1.000000000000000000e+00	0.000000000000000000e+00
2.070009145665996364e-01	1.000000000000000000e+01	1.000000000000000000e+00	0.000000000000000000e+00
2.301842745666751178e-01	1.000000000000000000e+01	1.000000000000000000e+00	0.000000000000000000e+00
2.391135545666362994e-01	1.000000000000000000e+01	1.000000000000000000e+00	0.000000000000000000e+00
2.467321145666052651e-01	1.000000000000000000e+01	1.000000000000000000e+00	0.000000000000000000e+00
2.547193145666075687e-01	1.000000000000000000e+01	1.000000000000000000e+00	0.000000000000000000e+00
2.623378745665765344e-01	1.000000000000000000e+01	1.000000000000000000e+00	0.000000000000000000e+00
3.088684345666412590e-01	1.000000000000000000e+01	1.000000000000000000e+00	0.000000000000000000e+00
3.541304225724850596e-04	1.100000000000000000e+01	1.000000000000000000e+00	0.000000000000000000e+00
3.013205042247379950e-02	1.100000000000000000e+01	1.000000000000000000e+00	0.000000000000000000e+00
8.198741042246426858e-02	1.100000000000000000e+01	1.000000000000000000e+00	0.000000000000000000e+00
1.356859704225077401e-01	1.100000000000000000e+01	1.000000000000000000e+00	0.000000000000000000e+00
1.603848504224676397e-01	1.100000000000000000e+01	1.000000000000000000e+00	0.000000000000000000e+00
1.697646904225327269e-01	1.100000000000000000e+01	1.000000000000000000e+00	0.000000000000000000e+00
1.990101304224869416e-01	1.100000000000000000e+01	1.000000000000000000e+00	0.000000000000000000e+00
2.023688504225380491e-01	1.100000000000000000e+01	1.000000000000000000e+00	0.000000000000000000e+00
2.110114104225364606e-01	1.100000000000000000e+01	1.000000000000000000e+00	0.000000000000000000e+00
2.253883704224723949e-01	1.100000000000000000e+01	1.000000000000000000e+00	0.000000000000000000e+00
2.403387704225612431e-01	1.100000000000000000e+01	1.000000000000000000e+00	0.000000000000000000e+00
2.421819704225005587e-01	1.100000000000000000e+01	1.000000000000000000e+00	0.000000000000000000e+00
2.504968504225577597e-01	1.100000000000000000e+01	1.000000000000000000e+00	0.000000000000000000e+00
2.575829304224659388e-01	1.100000000000000000e+01	1.000000000000000000e+00	0.000000000000000000e+00
3.505211704225463798e-01	1.100000000000000000e+01	1.000000000000000000e+00	0.000000000000000000e+00
3.569518904225721379e-01	1.100000000000000000e+01	1.000000000000000000e+00	0.000000000000000000e+00
1.943915481785341015e-02	1.200000000000000000e+01	1.000000000000000000e+00	0.000000000000000000e+00
6.084971481782774916e-02	1.200000000000000000e+01	1.000000000000000000e+00	0.000000000000000000e+00
1.700081148178402835e-01	1.200000000000000000e+01	1.000000000000000000e+00	0.000000000000000000e+00
2.353393148178430927e-01	1.200000000000000000e+01	1.000000000000000000e+00	0.000000000000000000e+00
2.466852348178396603e-01	1.200000000000000000e+01	1.000000000000000000e+00	0.000000000000000000e+00
2.488970748178691572e-01	1.200000000000000000e+01	1.000000000000000000e+00	0.000000000000000000e+00
2.621681148178756082e-01	1.200000000000000000e+01	1.000000000000000000e+00	0.000000000000000000e+00
2.644209148178835456e-01	1.200000000000000000e+01	1.000000000000000000e+00	0.000000000000000000e+00
2.694999548178818038e-01	1.200000000000000000e+01	1.000000000000000000e+00	0.000000000000000000e+00
2.721213948178662356e-01	1.200000000000000000e+01	1.000000000000000000e+00	0.000000000000000000e+00
2.745380348178447782e-01	1.200000000000000000e+01	1.000000000000000000e+00	0.000000000000000000e+00
2.914954748178435473e-01	1.200000000000000000e+01	1.000000000000000000e+00	0.000000000000000000e+00
2.936663548178377603e-01	1.200000000000000000e+01	1.000000000000000000e+00	0.000000000000000000e+00
3.577277948178836375e-01	1.200000000000000000e+01	1.000000000000000000e+00	0.000000000000000000e+00
9.333099481784090656e-02	1.300000000000000000e+01	1.000000000000000000e+00	0.000000000000000000e+00
1.319153148178817681e-01	1.300000000000000000e+01	1.000000000000000000e+00	0.000000000000000000e+00
1.623895548178713177e-01	1.300000000000000000e+01	1.000000000000000000e+00	0.000000000000000000e+00
2.120740348178675738e-01	1.300000000000000000e+01	1.000000000000000000e+00	0.000000000000000000e+00
2.315300348178586098e-01	1.300000000000000000e+01	1.000000000000000000e+00	0.000000000000000000e+00
2.337009148178528228e-01	1.300000000000000000e+01	1.000000000000000000e+00	0.000000000000000000e+00
2.500849148178692083e-01	1.300000000000000000e+01	1.000000000000000000e+00	0.000000000000000000e+00
2.525425148178830348e-01	1.300000000000000000e+01	1.000000000000000000e+00	0.000000000000000000e+00
2.545495548178497991e-01	1.300000000000000000e+01	1.000000000000000000e+00	0.000000000000000000e+00
2.563108348178322338e-01	1.300000000000000000e+01	1.000000000000000000e+00	0.000000000000000000e+00
2.603658748178578897e-01	1.300000000000000000e+01	1.000000000000000000e+00	0.000000000000000000e+00
2.623729148178814974e-01	1.300000000000000000e+01	1.000000000000000000e+00	0.000000000000000000e+00
2.662641148178797046e-01	1.300000000000000000e+01	1.000000000000000000e+00	0.000000000000000000e+00
2.689265148178425768e-01	1.300000000000000000e+01	1.000000000000000000e+00	0.000000000000000000e+00
2.708516348178524602e-01	1.300000000000000000e+01	1.000000000000000000e+00	0.000000000000000000e+00
2.730225148178466732e-01	1.300000000000000000e+01	1.000000000000000000e+00	0.000000000000000000e+00
2.748247548178643918e-01	1.300000000000000000e+01	1.000000000000000000e+00	0.000000000000000000e+00
2.767089148178389912e-01	1.300000000000000000e+01	1.000000000000000000e+00	0.000000000000000000e+00
2.803133948178744284e-01	1.300000000000000000e+01	1.000000000000000000e+00	0.000000000000000000e+00
2.827709948178314114e-01	1.300000000000000000e+01	1.000000000000000000e+00	0.000000000000000000e+00
2.853514748178374028e-01	1.300000000000000000e+01	1.000000000000000000e+00	0.000000000000000000e+00
2.884234748178688967e-01	1.300000000000000000e+01	1.000000000000000000e+00	0.000000000000000000e+00
2.904714748178709449e-01	1.300000000000000000e+01	1.000000000000000000e+00	0.000000000000000000e+00
2.955914748178476437e-01	1.300000000000000000e+01	1.000000000000000000e+00	0.000000000000000000e+00
2.975165948178575270e-01	1.300000000000000000e+01	1.000000000000000000e+00	0.000000000000000000e+00
3.052170748178402171e-01	1.300000000000000000e+01	1.000000000000000000e+00	0.000000000000000000e+00
3.110743548178835916e-01	1.300000000000000000e+01	1.000000000000000000e+00	0.000000000000000000e+00
3.217239548178487674e-01	1.300000000000000000e+01	1.000000000000000000e+00	0.000000000000000000e+00
4.676101691273304439e-02	1.400000000000000000e+01	1.000000000000000000e+00	0.000000000000000000e+00
1.193830969127067654e-01	1.400000000000000000e+01	1.000000000000000000e+00	0.000000000000000000e+00
1.554688569126985165e-01	1.400000000000000000e+01	1.000000000000000000e+00	0.000000000000000000e+00
1.976166969127395312e-01	1.400000000000000000e+01	1.000000000000000000e+00	0.000000000000000000e+00
2.023680569127397355e-01	1.400000000000000000e+01	1.000000000000000000e+00	0.000000000000000000e+00
2.202675769126973826e-01	1.400000000000000000e+01	1.000000000000000000e+00	0.000000000000000000e+00
2.321459769126978934e-01	1.400000000000000000e+01	1.000000000000000000e+00	0.000000000000000000e+00
2.349722169126882143e-01	1.400000000000000000e+01	1.000000000000000000e+00	0.000000000000000000e+00
2.381261369127334326e-01	1.400000000000000000e+01	1.000000000000000000e+00	0.000000000000000000e+00
2.479974969127103357e-01	1.400000000000000000e+01	1.000000000000000000e+00	0.000000000000000000e+00
3.037030969127205715e-01	1.400000000000000000e+01	1.000000000000000000e+00	0.000000000000000000e+00
8.480576083859903136e-02	1.500000000000000000e+01	1.000000000000000000e+00	0.000000000000000000e+00
2.107577608385828860e-01	1.500000000000000000e+01	1.000000000000000000e+00	0.000000000000000000e+00
2.178028808385978898e-01	1.500000000000000000e+01	1.000000000000000000e+00	0.000000000000000000e+00
2.313606408385955326e-01	1.500000000000000000e+01	1.000000000000000000e+00	0.000000000000000000e+00
2.404537608385841629e-01	1.500000000000000000e+01	1.000000000000000000e+00	0.000000000000000000e+00
2.436486408385794000e-01	1.500000000000000000e+01	1.000000000000000000e+00	0.000000000000000000e+00
2.464748808385981427e-01	1.500000000000000000e+01	1.000000000000000000e+00	0.000000000000000000e+00
2.559776008385985513e-01	1.500000000000000000e+01	1.000000000000000000e+00	0.000000000000000000e+00
2.638009608386018279e-01	1.500000000000000000e+01	1.000000000000000000e+00	0.000000000000000000e+00
2.695353608385961941e-01	1.500000000000000000e+01	1.000000000000000000e+00	0.000000000000000000e+00
8.182097423360135124e-02	1.600000000000000000e+01	1.000000000000000000e+00	0.000000000000000000e+00
1.297851342336504565e-01	1.600000000000000000e+01	1.000000000000000000e+00	0.000000000000000000e+00
1.827054542336488119e-01	1.600000000000000000e+01	1.000000000000000000e+00	0.000000000000000000e+00
1.956078542336219250e-01	1.600000000000000000e+01	1.000000000000000000e+00	0.000000000000000000e+00
2.020795342336261236e-01	1.600000000000000000e+01	1.000000000000000000e+00	0.000000000000000000e+00
2.108040142336382594e-01	1.600000000000000000e+01	1.000000000000000000e+00	0.000000000000000000e+00
2.145723342336443018e-01	1.600000000000000000e+01	1.000000000000000000e+00	0.000000000000000000e+00
2.225595342336466054e-01	1.600000000000000000e+01	1.000000000000000000e+00	0.000000000000000000e+00
2.273518542336252501e-01	1.600000000000000000e+01	1.000000000000000000e+00	0.000000000000000000e+00
2.426708942336337493e-01	1.600000000000000000e+01	1.000000000000000000e+00	0.000000000000000000e+00
2.612667342336227883e-01	1.600000000000000000e+01	1.000000000000000000e+00	0.000000000000000000e+00
2.663867342335994870e-01	1.600000000000000000e+01	1.000000000000000000e+00	0.000000000000000000e+00
2.762171342335979496e-01	1.600000000000000000e+01	1.000000000000000000e+00	0.000000000000000000e+00
2.923144142336515650e-01	1.600000000000000000e+01	1.000000000000000000e+00	0.000000000000000000e+00
3.088212942336032718e-01	1.600000000000000000e+01	1.000000000000000000e+00	0.000000000000000000e+00
3.414254542336085940e-01	1.600000000000000000e+01	1.000000000000000000e+00	0.000000000000000000e+00
9.128273423362331940e-02	1.700000000000000000e+01	1.000000000000000000e+00	0.000000000000000000e+00
1.423598542336255157e-01	1.700000000000000000e+01	1.000000000000000000e+00	0.000000000000000000e+00
1.709089742336051820e-01	1.700000000000000000e+01	1.000000000000000000e+00	0.000000000000000000e+00
1.874568142336490162e-01	1.700000000000000000e+01	1.000000000000000000e+00	0.000000000000000000e+00
1.945428942336140388e-01	1.700000000000000000e+01	1.000000000000000000e+00	0.000000000000000000e+00
2.101076942336068676e-01	1.700000000000000000e+01	1.000000000000000000e+00	0.000000000000000000e+00
2.123195342336363645e-01	1.700000000000000000e+01	1.000000000000000000e+00	0.000000000000000000e+00
2.182177742336013360e-01	1.700000000000000000e+01	1.000000000000000000e+00	0.000000000000000000e+00
2.233787342336133186e-01	1.700000000000000000e+01	1.000000000000000000e+00	0.000000000000000000e+00
2.250171342336035885e-01	1.700000000000000000e+01	1.000000000000000000e+00	0.000000000000000000e+00
2.299323342336312415e-01	1.700000000000000000e+01	1.000000000000000000e+00	0.000000000000000000e+00
2.322260942336176193e-01	1.700000000000000000e+01	1.000000000000000000e+00	0.000000000000000000e+00
2.345608142336392810e-01	1.700000000000000000e+01	1.000000000000000000e+00	0.000000000000000000e+00
2.377556942336060963e-01	1.700000000000000000e+01	1.000000000000000000e+00	0.000000000000000000e+00
2.416878542336395874e-01	1.700000000000000000e+01	1.000000000000000000e+00	0.000000000000000000e+00
2.453742542336319055e-01	1.700000000000000000e+01	1.000000000000000000e+00	0.000000000000000000e+00
2.484872142336418399e-01	1.700000000000000000e+01	1.000000000000000000e+00	0.000000000000000000e+00
2.514772942336027661e-01	1.700000000000000000e+01	1.000000000000000000e+00	0.000000000000000000e+00
2.538529742336028683e-01	1.700000000000000000e+01	1.000000000000000000e+00	0.000000000000000000e+00
2.563515342336519787e-01	1.700000000000000000e+01	1.000000000000000000e+00	0.000000000000000000e+00
2.595873742336540779e-01	1.700000000000000000e+01	1.000000000000000000e+00	0.000000000000000000e+00
2.611438542336306234e-01	1.700000000000000000e+01	1.000000000000000000e+00	0.000000000000000000e+00
2.636424142336228904e-01	1.700000000000000000e+01	1.000000000000000000e+00	0.000000000000000000e+00
2.653217742336484442e-01	1.700000000000000000e+01	1.000000000000000000e+00	0.000000000000000000e+00
2.680660942336250407e-01	1.700000000000000000e+01	1.000000000000000000e+00	0.000000000000000000e+00
2.705236942336388672e-01	1.700000000000000000e+01	1.000000000000000000e+00	0.000000000000000000e+00
2.723668942336350263e-01	1.700000000000000000e+01	1.000000000000000000e+00	0.000000000000000000e+00
2.740872142336390205e-01	1.700000000000000000e+01	1.000000000000000000e+00	0.000000000000000000e+00
2.780193742336156681e-01	1.700000000000000000e+01	1.000000000000000000e+00	0.000000000000000000e+00
2.851464142336159746e-01	1.700000000000000000e+01	1.000000000000000000e+00	0.000000000000000000e+00
3.010798542336421413e-01	1.700000000000000000e+01	1.000000000000000000e+00	0.000000000000000000e+00
3.107464142336131552e-01	1.700000000000000000e+01	1.000000000000000000e+00	0.000000000000000000e+00
3.167675342336271349e-01	1.700000000000000000e+01	1.000000000000000000e+00	0.000000000000000000e+00
3.192251342336409614e-01	1.700000000000000000e+01	1.000000000000000000e+00	0.000000000000000000e+00
3.432686542336047530e-01	1.700000000000000000e+01	1.000000000000000000e+00	0.000000000000000000e+00
3.559662542336288205e-01	1.700000000000000000e+01	1.000000000000000000e+00	0.000000000000000000e+00
4.151104083859324945e-02	1.800000000000000000e+01	1.000000000000000000e+00	0.000000000000000000e+00
6.530880083860113317e-02	1.800000000000000000e+01	1.000000000000000000e+00	0.000000000000000000e+00
1.198675208385897584e-01	1.800000000000000000e+01	1.000000000000000000e+00	0.000000000000000000e+00
1.273222408385881188e-01	1.800000000000000000e+01	1.000000000000000000e+00	0.000000000000000000e+00
1.566496008385844796e-01	1.800000000000000000e+01	1.000000000000000000e+00	0.000000000000000000e+00
1.626707208385984593e-01	1.800000000000000000e+01	1.000000000000000000e+00	0.000000000000000000e+00
1.654560008385819181e-01	1.800000000000000000e+01	1.000000000000000000e+00	0.000000000000000000e+00
1.788089608386020934e-01	1.800000000000000000e+01	1.000000000000000000e+00	0.000000000000000000e+00
1.861408008385798674e-01	1.800000000000000000e+01	1.000000000000000000e+00	0.000000000000000000e+00
1.934316808385792008e-01	1.800000000000000000e+01	1.000000000000000000e+00	0.000000000000000000e+00
1.998624008385765372e-01	1.800000000000000000e+01	1.000000000000000000e+00	0.000000000000000000e+00
2.021971208385981988e-01	1.800000000000000000e+01	1.000000000000000000e+00	0.000000000000000000e+00
2.078086408386004003e-01	1.800000000000000000e+01	1.000000000000000000e+00	0.000000000000000000e+00
2.243974408385942532e-01	1.800000000000000000e+01	1.000000000000000000e+00	0.000000000000000000e+00
2.270188808385786849e-01	1.800000000000000000e+01	1.000000000000000000e+00	0.000000000000000000e+00
2.500384008385982959e-01	1.800000000000000000e+01	1.000000000000000000e+00	0.000000000000000000e+00
2.720748808385953232e-01	1.800000000000000000e+01	1.000000000000000000e+00	0.000000000000000000e+00
2.923910408385883564e-01	1.800000000000000000e+01	1.000000000000000000e+00	0.000000000000000000e+00
2.991904008385906089e-01	1.800000000000000000e+01	1.000000000000000000e+00	0.000000000000000000e+00
3.118060808386009519e-01	1.800000000000000000e+01	1.000000000000000000e+00	0.000000000000000000e+00
3.178681608385933721e-01	1.800000000000000000e+01	1.000000000000000000e+00	0.000000000000000000e+00
2.849285691274205945e-02	1.900000000000000000e+01	1.000000000000000000e+00	0.000000000000000000e+00
5.179909691269601879e-02	1.900000000000000000e+01	1.000000000000000000e+00	0.000000000000000000e+00
9.234949691272520411e-02	1.900000000000000000e+01	1.000000000000000000e+00	0.000000000000000000e+00
1.037363769127002122e-01	1.900000000000000000e+01	1.000000000000000000e+00	0.000000000000000000e+00
1.392486969127095797e-01	1.900000000000000000e+01	1.000000000000000000e+00	0.000000000000000000e+00
1.443277369127078380e-01	1.900000000000000000e+01	1.000000000000000000e+00	0.000000000000000000e+00
1.522739769127317011e-01	1.900000000000000000e+01	1.000000000000000000e+00	0.000000000000000000e+00
1.696819769127206889e-01	1.900000000000000000e+01	1.000000000000000000e+00	0.000000000000000000e+00
1.718118969127364615e-01	1.900000000000000000e+01	1.000000000000000000e+00	0.000000000000000000e+00
1.736550969127326205e-01	1.900000000000000000e+01	1.000000000000000000e+00	0.000000000000000000e+00
1.838541369127075775e-01	1.900000000000000000e+01	1.000000000000000000e+00	0.000000000000000000e+00
1.856154169126900122e-01	1.900000000000000000e+01	1.000000000000000000e+00	0.000000000000000000e+00
1.881958969126960035e-01	1.900000000000000000e+01	1.000000000000000000e+00	0.000000000000000000e+00
2.038835769127378406e-01	1.900000000000000000e+01	1.000000000000000000e+00	0.000000000000000000e+00
2.103142969127067552e-01	1.900000000000000000e+01	1.000000000000000000e+00	0.000000000000000000e+00
2.280090169127153565e-01	1.900000000000000000e+01	1.000000000000000000e+00	0.000000000000000000e+00
3.439258169126948594e-01	1.900000000000000000e+01	1.000000000000000000e+00	0.000000000000000000e+00
3.495744083860374829e-02	2.000000000000000000e+01	1.000000000000000000e+00	0.000000000000000000e+00
4.155200083860011162e-02	2.000000000000000000e+01	1.000000000000000000e+00	0.000000000000000000e+00
6.920000083859934037e-02	2.000000000000000000e+01	1.000000000000000000e+00	0.000000000000000000e+00
9.480000083859652094e-02	2.000000000000000000e+01	1.000000000000000000e+00	0.000000000000000000e+00
1.267078408385988730e-01	2.000000000000000000e+01	1.000000000000000000e+00	0.000000000000000000e+00
1.292883208385764426e-01	2.000000000000000000e+01	1.000000000000000000e+00	0.000000000000000000e+00
1.312134408385863260e-01	2.000000000000000000e+01	1.000000000000000000e+00	0.000000000000000000e+00
1.567315208385982039e-01	2.000000000000000000e+01	1.000000000000000000e+00	0.000000000000000000e+00
1.773753608385892910e-01	2.000000000000000000e+01	1.000000000000000000e+00	0.000000000000000000e+00
1.809388808385894443e-01	2.000000000000000000e+01	1.000000000000000000e+00	0.000000000000000000e+00
1.895814408385878558e-01	2.000000000000000000e+01	1.000000000000000000e+00	0.000000000000000000e+00
1.935955208385782278e-01	2.000000000000000000e+01	1.000000000000000000e+00	0.000000000000000000e+00
1.953568008385890842e-01	2.000000000000000000e+01	1.000000000000000000e+00	0.000000000000000000e+00
2.039993608385874957e-01	2.000000000000000000e+01	1.000000000000000000e+00	0.000000000000000000e+00
2.055558408385924629e-01	2.000000000000000000e+01	1.000000000000000000e+00	0.000000000000000000e+00
2.143212808385830392e-01	2.000000000000000000e+01	1.000000000000000000e+00	0.000000000000000000e+00
2.597459208385761720e-01	2.000000000000000000e+01	1.000000000000000000e+00	0.000000000000000000e+00
2.717062408385904071e-01	2.000000000000000000e+01	1.000000000000000000e+00	0.000000000000000000e+00
2.979616008385836956e-01	2.000000000000000000e+01	1.000000000000000000e+00	0.000000000000000000e+00
3.069318408385801611e-01	2.000000000000000000e+01	1.000000000000000000e+00	0.000000000000000000e+00
3.262240008386005918e-01	2.000000000000000000e+01	1.000000000000000000e+00	0.000000000000000000e+00
8.116561423360524330e-02	2.100000000000000000e+01	1.000000000000000000e+00	0.000000000000000000e+00
1.294164942336171187e-01	2.100000000000000000e+01	1.000000000000000000e+00	0.000000000000000000e+00
1.636590542336127108e-01	2.100000000000000000e+01	1.000000000000000000e+00	0.000000000000000000e+00
1.664033742336461508e-01	2.100000000000000000e+01	1.000000000000000000e+00	0.000000000000000000e+00
1.730388942336209546e-01	2.100000000000000000e+01	1.000000000000000000e+00	0.000000000000000000e+00
1.779540942336486076e-01	2.100000000000000000e+01	1.000000000000000000e+00	0.000000000000000000e+00
1.873339342336000080e-01	2.100000000000000000e+01	1.000000000000000000e+00	0.000000000000000000e+00
1.954030542336160359e-01	2.100000000000000000e+01	1.000000000000000000e+00	0.000000000000000000e+00
1.975739342336102489e-01	2.100000000000000000e+01	1.000000000000000000e+00	0.000000000000000000e+00
2.176443342336189524e-01	2.100000000000000000e+01	1.000000000000000000e+00	0.000000000000000000e+00
2.192417742336307818e-01	2.100000000000000000e+01	1.000000000000000000e+00	0.000000000000000000e+00
2.699092942336211998e-01	2.100000000000000000e+01	1.000000000000000000e+00	0.000000000000000000e+00
2.752750542336390716e-01	2.100000000000000000e+01	1.000000000000000000e+00	0.000000000000000000e+00
3.481428942336539656e-01	2.100000000000000000e+01	1.000000000000000000e+00	0.000000000000000000e+00
6.965081810016515718e-02	2.200000000000000000e+01	1.000000000000000000e+00	0.000000000000000000e+00
1.008623381001645392e-01	2.200000000000000000e+01	1.000000000000000000e+00	0.000000000000000000e+00
2.406588181001656501e-01	2.200000000000000000e+01	1.000000000000000000e+00	0.000000000000000000e+00
2.649890581001490553e-01	2.200000000000000000e+01	1.000000000000000000e+00	0.000000000000000000e+00
2.684706581001639059e-01	2.200000000000000000e+01	1.000000000000000000e+00	0.000000000000000000e+00
2.708872981001708702e-01	2.200000000000000000e+01	1.000000000000000000e+00	0.000000000000000000e+00
2.744098581001641612e-01	2.200000000000000000e+01	1.000000000000000000e+00	0.000000000000000000e+00
2.787516181001525872e-01	2.200000000000000000e+01	1.000000000000000000e+00	0.000000000000000000e+00
2.810044181001605246e-01	2.200000000000000000e+01	1.000000000000000000e+00	0.000000000000000000e+00
2.826428181001507944e-01	2.200000000000000000e+01	1.000000000000000000e+00	0.000000000000000000e+00
2.861244181001656450e-01	2.200000000000000000e+01	1.000000000000000000e+00	0.000000000000000000e+00
2.896060181001520739e-01	2.200000000000000000e+01	1.000000000000000000e+00	0.000000000000000000e+00
2.919407381001453139e-01	2.200000000000000000e+01	1.000000000000000000e+00	0.000000000000000000e+00
2.956271381001660536e-01	2.200000000000000000e+01	1.000000000000000000e+00	0.000000000000000000e+00
3.020578581001633900e-01	2.200000000000000000e+01	1.000000000000000000e+00	0.000000000000000000e+00
3.043925781001566300e-01	2.200000000000000000e+01	1.000000000000000000e+00	0.000000000000000000e+00
3.067272981001498700e-01	2.200000000000000000e+01	1.000000000000000000e+00	0.000000000000000000e+00
3.087343381001450560e-01	2.200000000000000000e+01	1.000000000000000000e+00	0.000000000000000000e+00
3.130351381001550415e-01	2.200000000000000000e+01	1.000000000000000000e+00	0.000000000000000000e+00
3.147144981001521735e-01	2.200000000000000000e+01	1.000000000000000000e+00	0.000000000000000000e+00
3.168444181001679461e-01	2.200000000000000000e+01	1.000000000000000000e+00	0.000000000000000000e+00
3.246268181001643605e-01	2.200000000000000000e+01	1.000000000000000000e+00	0.000000000000000000e+00
3.261423381001624655e-01	2.200000000000000000e+01	1.000000000000000000e+00	0.000000000000000000e+00
3.313032981001460264e-01	2.200000000000000000e+01	1.000000000000000000e+00	0.000000000000000000e+00
3.358088981001619011e-01	2.200000000000000000e+01	1.000000000000000000e+00	0.000000000000000000e+00
3.378978581001708115e-01	2.200000000000000000e+01	1.000000000000000000e+00	0.000000000000000000e+00
3.563708181001676856e-01	2.200000000000000000e+01	1.000000000000000000e+00	0.000000000000000000e+00
1.165440838598374995e-03	2.300000000000000000e+01	1.000000000000000000e+00	0.000000000000000000e+00
3.163968083858792468e-02	2.300000000000000000e+01	1.000000000000000000e+00	0.000000000000000000e+00
4.155200083860011162e-02	2.300000000000000000e+01	1.000000000000000000e+00	0.000000000000000000e+00
1.574278408386011741e-01	2.300000000000000000e+01	1.000000000000000000e+00	0.000000000000000000e+00
1.658656008385936964e-01	2.300000000000000000e+01	1.000000000000000000e+00	0.000000000000000000e+00
1.701254408385968198e-01	2.300000000000000000e+01	1.000000000000000000e+00	0.000000000000000000e+00
1.989203208385892374e-01	2.300000000000000000e+01	1.000000000000000000e+00	0.000000000000000000e+00
2.308281608385915895e-01	2.300000000000000000e+01	1.000000000000000000e+00	0.000000000000000000e+00
2.364396808385937909e-01	2.300000000000000000e+01	1.000000000000000000e+00	0.000000000000000000e+00
2.920633608385903024e-01	2.300000000000000000e+01	1.000000000000000000e+00	0.000000000000000000e+00
3.586233608386000249e-01	2.300000000000000000e+01	1.000000000000000000e+00	0.000000000000000000e+00
7.240635456661737024e-02	2.400000000000000000e+01	1.000000000000000000e+00	0.000000000000000000e+00
9.173947456667308487e-02	2.400000000000000000e+01	1.000000000000000000e+00	0.000000000000000000e+00
1.490015545666598662e-01	2.400000000000000000e+01	1.000000000000000000e+00	0.000000000000000000e+00
1.616172345666133658e-01	2.400000000000000000e+01	1.000000000000000000e+00	0.000000000000000000e+00
1.710789945666353340e-01	2.400000000000000000e+01	1.000000000000000000e+00	0.000000000000000000e+00
1.880364345665772596e-01	2.400000000000000000e+01	1.000000000000000000e+00	0.000000000000000000e+00
2.081477945666780904e-01	2.400000000000000000e+01	1.000000000000000000e+00	0.000000000000000000e+00
2.138821945666156132e-01	2.400000000000000000e+01	1.000000000000000000e+00	0.000000000000000000e+00
2.159301945666745048e-01	2.400000000000000000e+01	1.000000000000000000e+00	0.000000000000000000e+00
2.180601145665765905e-01	2.400000000000000000e+01	1.000000000000000000e+00	0.000000000000000000e+00
2.219922745666669250e-01	2.400000000000000000e+01	1.000000000000000000e+00	0.000000000000000000e+00
2.267845945666455698e-01	2.400000000000000000e+01	1.000000000000000000e+00	0.000000000000000000e+00
2.314130745665967659e-01	2.400000000000000000e+01	1.000000000000000000e+00	0.000000000000000000e+00
2.410386745666461827e-01	2.400000000000000000e+01	1.000000000000000000e+00	0.000000000000000000e+00
2.440697145666423928e-01	2.400000000000000000e+01	1.000000000000000000e+00	0.000000000000000000e+00
2.515653945666760372e-01	2.400000000000000000e+01	1.000000000000000000e+00	0.000000000000000000e+00
2.627065145666098722e-01	2.400000000000000000e+01	1.000000000000000000e+00	0.000000000000000000e+00
2.882655545666854557e-01	2.400000000000000000e+01	1.000000000000000000e+00	0.000000000000000000e+00
3.030521145666331684e-01	2.400000000000000000e+01	1.000000000000000000e+00	0.000000000000000000e+00
3.061650745665862594e-01	2.400000000000000000e+01	1.000000000000000000e+00	0.000000000000000000e+00
3.162821945666043355e-01	2.400000000000000000e+01	1.000000000000000000e+00	0.000000000000000000e+00
3.255391545666204145e-01	2.400000000000000000e+01	1.000000000000000000e+00	0.000000000000000000e+00
3.218734233648934406e-03	2.500000000000000000e+01	1.000000000000000000e+00	0.000000000000000000e+00
1.710417423361620948e-02	2.500000000000000000e+01	1.000000000000000000e+00	0.000000000000000000e+00
2.537809423363812655e-02	2.500000000000000000e+01	1.000000000000000000e+00	0.000000000000000000e+00
5.491025423361195479e-02	2.500000000000000000e+01	1.000000000000000000e+00	0.000000000000000000e+00
7.448913423365199904e-02	2.500000000000000000e+01	1.000000000000000000e+00	0.000000000000000000e+00
8.313169423365041055e-02	2.500000000000000000e+01	1.000000000000000000e+00	0.000000000000000000e+00
1.584980942336007281e-01	2.500000000000000000e+01	1.000000000000000000e+00	0.000000000000000000e+00
1.704174542336365228e-01	2.500000000000000000e+01	1.000000000000000000e+00	0.000000000000000000e+00
1.830331342336468659e-01	2.500000000000000000e+01	1.000000000000000000e+00	0.000000000000000000e+00
1.897915342336138345e-01	2.500000000000000000e+01	1.000000000000000000e+00	0.000000000000000000e+00
1.919624142336080475e-01	2.500000000000000000e+01	1.000000000000000000e+00	0.000000000000000000e+00
2.428756942336396385e-01	2.500000000000000000e+01	1.000000000000000000e+00	0.000000000000000000e+00
3.327419342336317420e-01	2.500000000000000000e+01	1.000000000000000000e+00	0.000000000000000000e+00
3.437601742336302557e-01	2.500000000000000000e+01	1.000000000000000000e+00	0.000000000000000000e+00
3.000614030013837308e-02	2.600000000000000000e+01	1.000000000000000000e+00	0.000000000000000000e+00
8.915238030015659731e-02	2.600000000000000000e+01	1.000000000000000000e+00	0.000000000000000000e+00
1.517802203001044070e-01	2.600000000000000000e+01	1.000000000000000000e+00	0.000000000000000000e+00
1.607504603001577159e-01	2.600000000000000000e+01	1.000000000000000000e+00	0.000000000000000000e+00
1.628803803001166450e-01	2.600000000000000000e+01	1.000000000000000000e+00	0.000000000000000000e+00
1.808208603001095760e-01	2.600000000000000000e+01	1.000000000000000000e+00	0.000000000000000000e+00
1.898320603001413254e-01	2.600000000000000000e+01	1.000000000000000000e+00	0.000000000000000000e+00
1.928221403001022516e-01	2.600000000000000000e+01	1.000000000000000000e+00	0.000000000000000000e+00
1.976963803001514641e-01	2.600000000000000000e+01	1.000000000000000000e+00	0.000000000000000000e+00
1.999901403001378419e-01	2.600000000000000000e+01	1.000000000000000000e+00	0.000000000000000000e+00
2.041680603001556626e-01	2.600000000000000000e+01	1.000000000000000000e+00	0.000000000000000000e+00
2.067895003001400944e-01	2.600000000000000000e+01	1.000000000000000000e+00	0.000000000000000000e+00
2.154730203001169464e-01	2.600000000000000000e+01	1.000000000000000000e+00	0.000000000000000000e+00
2.178077403001386081e-01	2.600000000000000000e+01	1.000000000000000000e+00	0.000000000000000000e+00
2.205111003001367642e-01	2.600000000000000000e+01	1.000000000000000000e+00	0.000000000000000000e+00
2.235831003001114148e-01	2.600000000000000000e+01	1.000000000000000000e+00	0.000000000000000000e+00
2.260407003001252413e-01	2.600000000000000000e+01	1.000000000000000000e+00	0.000000000000000000e+00
2.382058203001453656e-01	2.600000000000000000e+01	1.000000000000000000e+00	0.000000000000000000e+00
2.416874203001317944e-01	2.600000000000000000e+01	1.000000000000000000e+00	0.000000000000000000e+00
2.460701403001555043e-01	2.600000000000000000e+01	1.000000000000000000e+00	0.000000000000000000e+00
2.495517403001419332e-01	2.600000000000000000e+01	1.000000000000000000e+00	0.000000000000000000e+00
2.548355803001460806e-01	2.600000000000000000e+01	1.000000000000000000e+00	0.000000000000000000e+00
2.756432603001077730e-01	2.600000000000000000e+01	1.000000000000000000e+00	0.000000000000000000e+00
2.790019803001020371e-01	2.600000000000000000e+01	1.000000000000000000e+00	0.000000000000000000e+00
3.143504603001407993e-01	2.600000000000000000e+01	1.000000000000000000e+00	0.000000000000000000e+00
3.170947803001173959e-01	2.600000000000000000e+01	1.000000000000000000e+00	0.000000000000000000e+00
3.069676201058557652e-02	2.700000000000000000e+01	1.000000000000000000e+00	0.000000000000000000e+00
4.384492201058565186e-02	2.700000000000000000e+01	1.000000000000000000e+00	0.000000000000000000e+00
1.323185220105860260e-01	2.700000000000000000e+01	1.000000000000000000e+00	0.000000000000000000e+00
1.406743620105790349e-01	2.700000000000000000e+01	1.000000000000000000e+00	0.000000000000000000e+00
1.702065220105812848e-01	2.700000000000000000e+01	1.000000000000000000e+00	0.000000000000000000e+00
1.811428420105802850e-01	2.700000000000000000e+01	1.000000000000000000e+00	0.000000000000000000e+00
1.950282820105759818e-01	2.700000000000000000e+01	1.000000000000000000e+00	0.000000000000000000e+00
2.103063620105776188e-01	2.700000000000000000e+01	1.000000000000000000e+00	0.000000000000000000e+00
2.205054020105809975e-01	2.700000000000000000e+01	1.000000000000000000e+00	0.000000000000000000e+00
2.237002820105762346e-01	2.700000000000000000e+01	1.000000000000000000e+00	0.000000000000000000e+00
2.393470020105827878e-01	2.700000000000000000e+01	1.000000000000000000e+00	0.000000000000000000e+00
2.630628420105769472e-01	2.700000000000000000e+01	1.000000000000000000e+00	0.000000000000000000e+00
2.769892420105795061e-01	2.700000000000000000e+01	1.000000000000000000e+00	0.000000000000000000e+00
2.923902020105875188e-01	2.700000000000000000e+01	1.000000000000000000e+00	0.000000000000000000e+00
3.407639620105773481e-01	2.700000000000000000e+01	1.000000000000000000e+00	0.000000000000000000e+00
1.328985810015881341e-02	2.800000000000000000e+01	1.000000000000000000e+00	0.000000000000000000e+00
3.770201810015594290e-02	2.800000000000000000e+01	1.000000000000000000e+00	0.000000000000000000e+00
4.728665810017007587e-02	2.800000000000000000e+01	1.000000000000000000e+00	0.000000000000000000e+00
8.660825810016392623e-02	2.800000000000000000e+01	1.000000000000000000e+00	0.000000000000000000e+00
1.086037781001540914e-01	2.800000000000000000e+01	1.000000000000000000e+00	0.000000000000000000e+00
1.460412181001733423e-01	2.800000000000000000e+01	1.000000000000000000e+00	0.000000000000000000e+00
1.857314581001721088e-01	2.800000000000000000e+01	1.000000000000000000e+00	0.000000000000000000e+00
2.349244181001712839e-01	2.800000000000000000e+01	1.000000000000000000e+00	0.000000000000000000e+00
2.405768981001519258e-01	2.800000000000000000e+01	1.000000000000000000e+00	0.000000000000000000e+00
2.434440981001491089e-01	2.800000000000000000e+01	1.000000000000000000e+00	0.000000000000000000e+00
2.740821781001661073e-01	2.800000000000000000e+01	1.000000000000000000e+00	0.000000000000000000e+00
2.778095381001652875e-01	2.800000000000000000e+01	1.000000000000000000e+00	0.000000000000000000e+00
3.367919381001560630e-01	2.800000000000000000e+01	1.000000000000000000e+00	0.000000000000000000e+00
3.539132181001538591e-01	2.800000000000000000e+01	1.000000000000000000e+00	0.000000000000000000e+00
5.220715481782933765e-02	2.900000000000000000e+01	1.000000000000000000e+00	0.000000000000000000e+00
8.776043481787398903e-02	2.900000000000000000e+01	1.000000000000000000e+00	0.000000000000000000e+00
1.285975548178659444e-01	2.900000000000000000e+01	1.000000000000000000e+00	0.000000000000000000e+00
1.838935548178644019e-01	2.900000000000000000e+01	1.000000000000000000e+00	0.000000000000000000e+00
2.059709948178398697e-01	2.900000000000000000e+01	1.000000000000000000e+00	0.000000000000000000e+00
2.148593148178794543e-01	2.900000000000000000e+01	1.000000000000000000e+00	0.000000000000000000e+00
2.662641148178797046e-01	2.900000000000000000e+01	1.000000000000000000e+00	0.000000000000000000e+00
2.706058748178681306e-01	2.900000000000000000e+01	1.000000000000000000e+00	0.000000000000000000e+00
3.318001148178315596e-01	2.900000000000000000e+01	1.000000000000000000e+00	0.000000000000000000e+00
8.045016031012597324e-03	3.000000000000000000e+01	1.000000000000000000e+00	0.000000000000000000e+00
3.294869603100680777e-02	3.000000000000000000e+01	1.000000000000000000e+00	0.000000000000000000e+00
5.940885603100598544e-02	3.000000000000000000e+01	1.000000000000000000e+00	0.000000000000000000e+00
6.973077603100863442e-02	3.000000000000000000e+01	1.000000000000000000e+00	0.000000000000000000e+00
8.095381603101303725e-02	3.000000000000000000e+01	1.000000000000000000e+00	0.000000000000000000e+00
8.730261603101086010e-02	3.000000000000000000e+01	1.000000000000000000e+00	0.000000000000000000e+00
1.336693360310126089e-01	3.000000000000000000e+01	1.000000000000000000e+00	0.000000000000000000e+00
1.545179760310095851e-01	3.000000000000000000e+01	1.000000000000000000e+00	0.000000000000000000e+00
1.579586160310104681e-01	3.000000000000000000e+01	1.000000000000000000e+00	0.000000000000000000e+00
1.699189360310104924e-01	3.000000000000000000e+01	1.000000000000000000e+00	0.000000000000000000e+00
1.729090160310069457e-01	3.000000000000000000e+01	1.000000000000000000e+00	0.000000000000000000e+00
1.749979760310087507e-01	3.000000000000000000e+01	1.000000000000000000e+00	0.000000000000000000e+00
1.962562160310103998e-01	3.000000000000000000e+01	1.000000000000000000e+00	0.000000000000000000e+00
2.016629360310067121e-01	3.000000000000000000e+01	1.000000000000000000e+00	0.000000000000000000e+00
2.090766960310124212e-01	3.000000000000000000e+01	1.000000000000000000e+00	0.000000000000000000e+00
2.125992560310128177e-01	3.000000000000000000e+01	1.000000000000000000e+00	0.000000000000000000e+00
2.401653360310125329e-01	3.000000000000000000e+01	1.000000000000000000e+00	0.000000000000000000e+00
2.715406960310109419e-01	3.000000000000000000e+01	1.000000000000000000e+00	0.000000000000000000e+00
1.800008604850988903e-02	3.100000000000000000e+01	1.000000000000000000e+00	0.000000000000000000e+00
1.072109660485058846e-01	3.100000000000000000e+01	1.000000000000000000e+00	0.000000000000000000e+00
1.227757660484987134e-01	3.100000000000000000e+01	1.000000000000000000e+00	0.000000000000000000e+00
1.855674460485023936e-01	3.100000000000000000e+01	1.000000000000000000e+00	0.000000000000000000e+00
1.913428060485036220e-01	3.100000000000000000e+01	1.000000000000000000e+00	0.000000000000000000e+00
2.194413660484930695e-01	3.100000000000000000e+01	1.000000000000000000e+00	0.000000000000000000e+00
2.440583260484960881e-01	3.100000000000000000e+01	1.000000000000000000e+00	0.000000000000000000e+00
3.375290460484952071e-01	3.100000000000000000e+01	1.000000000000000000e+00	0.000000000000000000e+00
3.557152860485008894e-01	3.100000000000000000e+01	1.000000000000000000e+00	0.000000000000000000e+00
1.132222204618260619e-02	3.200000000000000000e+01	1.000000000000000000e+00	0.000000000000000000e+00
5.719742204618016856e-02	3.200000000000000000e+01	1.000000000000000000e+00	0.000000000000000000e+00
1.044243020461768090e-01	3.200000000000000000e+01	1.000000000000000000e+00	0.000000000000000000e+00
1.203987020461814161e-01	3.200000000000000000e+01	1.000000000000000000e+00	0.000000000000000000e+00
1.269113420461782660e-01	3.200000000000000000e+01	1.000000000000000000e+00	0.000000000000000000e+00
1.478828620461816179e-01	3.200000000000000000e+01	1.000000000000000000e+00	0.000000000000000000e+00
1.944543820461821504e-01	3.200000000000000000e+01	1.000000000000000000e+00	0.000000000000000000e+00
1.978950220461759280e-01	3.200000000000000000e+01	1.000000000000000000e+00	0.000000000000000000e+00
2.514297420461777399e-01	3.200000000000000000e+01	1.000000000000000000e+00	0.000000000000000000e+00
2.750227020461797345e-01	3.200000000000000000e+01	1.000000000000000000e+00	0.000000000000000000e+00
2.819039820461815005e-01	3.200000000000000000e+01	1.000000000000000000e+00	0.000000000000000000e+00
2.927583820461809871e-01	3.200000000000000000e+01	1.000000000000000000e+00	0.000000000000000000e+00
3.512083020461820304e-01	3.200000000000000000e+01	1.000000000000000000e+00	0.000000000000000000e+00
3.556729420461768321e-01	3.200000000000000000e+01	1.000000000000000000e+00	0.000000000000000000e+00
4.269847806747195662e-02	3.300000000000000000e+01	1.000000000000000000e+00	0.000000000000000000e+00
1.202357580674733306e-01	3.300000000000000000e+01	1.000000000000000000e+00	0.000000000000000000e+00
1.252738380674647267e-01	3.300000000000000000e+01	1.000000000000000000e+00	0.000000000000000000e+00
1.633256780674732234e-01	3.300000000000000000e+01	1.000000000000000000e+00	0.000000000000000000e+00
1.754088780674654124e-01	3.300000000000000000e+01	1.000000000000000000e+00	0.000000000000000000e+00
2.001487180674748068e-01	3.300000000000000000e+01	1.000000000000000000e+00	0.000000000000000000e+00
2.155906380674612599e-01	3.300000000000000000e+01	1.000000000000000000e+00	0.000000000000000000e+00
2.454914380674684260e-01	3.300000000000000000e+01	1.000000000000000000e+00	0.000000000000000000e+00
2.482357580674734443e-01	3.300000000000000000e+01	1.000000000000000000e+00	0.000000000000000000e+00
2.618344780674637384e-01	3.300000000000000000e+01	1.000000000000000000e+00	0.000000000000000000e+00
2.701083980674714446e-01	3.300000000000000000e+01	1.000000000000000000e+00	0.000000000000000000e+00
2.894415180674703159e-01	3.300000000000000000e+01	1.000000000000000000e+00	0.000000000000000000e+00
2.945205580674685741e-01	3.300000000000000000e+01	1.000000000000000000e+00	0.000000000000000000e+00
2.962408780674725683e-01	3.300000000000000000e+01	1.000000000000000000e+00	0.000000000000000000e+00
3.010741580674722861e-01	3.300000000000000000e+01	1.000000000000000000e+00	0.000000000000000000e+00
3.059074380674720040e-01	3.300000000000000000e+01	1.000000000000000000e+00	0.000000000000000000e+00
3.083240780674647574e-01	3.300000000000000000e+01	1.000000000000000000e+00	0.000000000000000000e+00
3.125019980674683673e-01	3.300000000000000000e+01	1.000000000000000000e+00	0.000000000000000000e+00
3.179906380674641930e-01	3.300000000000000000e+01	1.000000000000000000e+00	0.000000000000000000e+00
3.253224780674703887e-01	3.300000000000000000e+01	1.000000000000000000e+00	0.000000000000000000e+00
3.268379980674684937e-01	3.300000000000000000e+01	1.000000000000000000e+00	0.000000000000000000e+00
3.309339980674725901e-01	3.300000000000000000e+01	1.000000000000000000e+00	0.000000000000000000e+00
3.331048780674668031e-01	3.300000000000000000e+01	1.000000000000000000e+00	0.000000000000000000e+00
3.356034380674732809e-01	3.300000000000000000e+01	1.000000000000000000e+00	0.000000000000000000e+00
3.377333580674748426e-01	3.300000000000000000e+01	1.000000000000000000e+00	0.000000000000000000e+00
3.410101580674695931e-01	3.300000000000000000e+01	1.000000000000000000e+00	0.000000000000000000e+00
3.444507980674633707e-01	3.300000000000000000e+01	1.000000000000000000e+00	0.000000000000000000e+00
3.528066380674705904e-01	3.300000000000000000e+01	1.000000000000000000e+00	0.000000000000000000e+00
1.134037304225263831e-01	3.400000000000000000e+01	1.000000000000000000e+00	0.000000000000000000e+00
1.858619704224726554e-01	3.400000000000000000e+01	1.000000000000000000e+00	0.000000000000000000e+00
2.962901304225558086e-01	3.400000000000000000e+01	1.000000000000000000e+00	0.000000000000000000e+00
3.100117304224956349e-01	3.400000000000000000e+01	1.000000000000000000e+00	0.000000000000000000e+00
3.216853304224902566e-01	3.400000000000000000e+01	1.000000000000000000e+00	0.000000000000000000e+00
3.292629304224807818e-01	3.400000000000000000e+01	1.000000000000000000e+00	0.000000000000000000e+00
3.313928504224965543e-01	3.400000000000000000e+01	1.000000000000000000e+00	0.000000000000000000e+00
3.385198904224968608e-01	3.400000000000000000e+01	1.000000000000000000e+00	0.000000000000000000e+00
3.429845304225342950e-01	3.400000000000000000e+01	1.000000000000000000e+00	0.000000000000000000e+00
3.032896083859570879e-02	3.500000000000000000e+01	1.000000000000000000e+00	0.000000000000000000e+00
7.321408083858971239e-02	3.500000000000000000e+01	1.000000000000000000e+00	0.000000000000000000e+00
1.324832008386001014e-01	3.500000000000000000e+01	1.000000000000000000e+00	0.000000000000000000e+00
1.572640008386021471e-01	3.500000000000000000e+01	1.000000000000000000e+00	0.000000000000000000e+00
1.687737608385977417e-01	3.500000000000000000e+01	1.000000000000000000e+00	0.000000000000000000e+00
2.143212808385830392e-01	3.500000000000000000e+01	1.000000000000000000e+00	0.000000000000000000e+00
2.164921608385772522e-01	3.500000000000000000e+01	1.000000000000000000e+00	0.000000000000000000e+00
2.343097608385780184e-01	3.500000000000000000e+01	1.000000000000000000e+00	0.000000000000000000e+00
2.775635208385769381e-01	3.500000000000000000e+01	1.000000000000000000e+00	0.000000000000000000e+00
2.803897608385956808e-01	3.500000000000000000e+01	1.000000000000000000e+00	0.000000000000000000e+00
2.882950408385842600e-01	3.500000000000000000e+01	1.000000000000000000e+00	0.000000000000000000e+00
2.978796808385983930e-01	3.500000000000000000e+01	1.000000000000000000e+00	0.000000000000000000e+00
3.193427208385846150e-01	3.500000000000000000e+01	1.000000000000000000e+00	0.000000000000000000e+00
3.216774408385778550e-01	3.500000000000000000e+01	1.000000000000000000e+00	0.000000000000000000e+00
3.311392008385998231e-01	3.500000000000000000e+01	1.000000000000000000e+00	0.000000000000000000e+00
3.472774408386034573e-01	3.500000000000000000e+01	1.000000000000000000e+00	0.000000000000000000e+00
3.590329608385833815e-01	3.500000000000000000e+01	1.000000000000000000e+00	0.000000000000000000e+00
1.320768083859791275e-02	3.600000000000000000e+01	1.000000000000000000e+00	0.000000000000000000e+00
3.462976083857727261e-02	3.600000000000000000e+01	1.000000000000000000e+00	0.000000000000000000e+00
5.994304083858326138e-02	3.600000000000000000e+01	1.000000000000000000e+00	0.000000000000000000e+00
7.534400083857706321e-02	3.600000000000000000e+01	1.000000000000000000e+00	0.000000000000000000e+00
2.114540808385858561e-01	3.600000000000000000e+01	1.000000000000000000e+00	0.000000000000000000e+00
2.187859208385920518e-01	3.600000000000000000e+01	1.000000000000000000e+00	0.000000000000000000e+00
2.346374408385760724e-01	3.600000000000000000e+01	1.000000000000000000e+00	0.000000000000000000e+00
2.402489608385782738e-01	3.600000000000000000e+01	1.000000000000000000e+00	0.000000000000000000e+00
2.506118408385806795e-01	3.600000000000000000e+01	1.000000000000000000e+00	0.000000000000000000e+00
2.539705608386033653e-01	3.600000000000000000e+01	1.000000000000000000e+00	0.000000000000000000e+00
2.563462408386034674e-01	3.600000000000000000e+01	1.000000000000000000e+00	0.000000000000000000e+00
2.625721608385949146e-01	3.600000000000000000e+01	1.000000000000000000e+00	0.000000000000000000e+00
2.766214408385896384e-01	3.600000000000000000e+01	1.000000000000000000e+00	0.000000000000000000e+00
2.827244808385889208e-01	3.600000000000000000e+01	1.000000000000000000e+00	0.000000000000000000e+00
2.852640008385880499e-01	3.600000000000000000e+01	1.000000000000000000e+00	0.000000000000000000e+00
2.880902408385783708e-01	3.600000000000000000e+01	1.000000000000000000e+00	0.000000000000000000e+00
2.967328008385767824e-01	3.600000000000000000e+01	1.000000000000000000e+00	0.000000000000000000e+00
3.014432008385985462e-01	3.600000000000000000e+01	1.000000000000000000e+00	0.000000000000000000e+00
3.033273608386015674e-01	3.600000000000000000e+01	1.000000000000000000e+00	0.000000000000000000e+00
3.080377608385949095e-01	3.600000000000000000e+01	1.000000000000000000e+00	0.000000000000000000e+00
3.162297608386031023e-01	3.600000000000000000e+01	1.000000000000000000e+00	0.000000000000000000e+00
3.184006408385973153e-01	3.600000000000000000e+01	1.000000000000000000e+00	0.000000000000000000e+00
3.210220808385817470e-01	3.600000000000000000e+01	1.000000000000000000e+00	0.000000000000000000e+00
3.245446408386034598e-01	3.600000000000000000e+01	1.000000000000000000e+00	0.000000000000000000e+00
3.279033608385977239e-01	3.600000000000000000e+01	1.000000000000000000e+00	0.000000000000000000e+00
3.295827208385948559e-01	3.600000000000000000e+01	1.000000000000000000e+00	0.000000000000000000e+00
3.454342408385788765e-01	3.600000000000000000e+01	1.000000000000000000e+00	0.000000000000000000e+00
3.484243208385966462e-01	3.600000000000000000e+01	1.000000000000000000e+00	0.000000000000000000e+00
9.767298100165522357e-03	3.700000000000000000e+01	1.000000000000000000e+00	0.000000000000000000e+00
2.074457810015717385e-02	3.700000000000000000e+01	1.000000000000000000e+00	0.000000000000000000e+00
3.770201810015594290e-02	3.700000000000000000e+01	1.000000000000000000e+00	0.000000000000000000e+00
6.227801810015209938e-02	3.700000000000000000e+01	1.000000000000000000e+00	0.000000000000000000e+00
1.260117781001715009e-01	3.700000000000000000e+01	1.000000000000000000e+00	0.000000000000000000e+00
1.342447381001581341e-01	3.700000000000000000e+01	1.000000000000000000e+00	0.000000000000000000e+00
1.589026581001680150e-01	3.700000000000000000e+01	1.000000000000000000e+00	0.000000000000000000e+00
2.304597781001622714e-01	3.700000000000000000e+01	1.000000000000000000e+00	0.000000000000000000e+00
2.395528981001509017e-01	3.700000000000000000e+01	1.000000000000000000e+00	0.000000000000000000e+00
2.518818581001700529e-01	3.700000000000000000e+01	1.000000000000000000e+00	0.000000000000000000e+00
2.534383381001465985e-01	3.700000000000000000e+01	1.000000000000000000e+00	0.000000000000000000e+00
2.649890581001490553e-01	3.700000000000000000e+01	1.000000000000000000e+00	0.000000000000000000e+00
2.828066581001498214e-01	3.700000000000000000e+01	1.000000000000000000e+00	0.000000000000000000e+00
2.848136981001450074e-01	3.700000000000000000e+01	1.000000000000000000e+00	0.000000000000000000e+00
2.875170581001715853e-01	3.700000000000000000e+01	1.000000000000000000e+00	0.000000000000000000e+00
2.909576981001511520e-01	3.700000000000000000e+01	1.000000000000000000e+00	0.000000000000000000e+00
2.932104981001590893e-01	3.700000000000000000e+01	1.000000000000000000e+00	0.000000000000000000e+00
2.964053781001543264e-01	3.700000000000000000e+01	1.000000000000000000e+00	0.000000000000000000e+00
3.088572181001656425e-01	3.700000000000000000e+01	1.000000000000000000e+00	0.000000000000000000e+00
3.359317781001540659e-01	3.700000000000000000e+01	1.000000000000000000e+00	0.000000000000000000e+00
3.524796181001694784e-01	3.700000000000000000e+01	1.000000000000000000e+00	0.000000000000000000e+00
1.112661042247298226e-02	3.800000000000000000e+01	1.000000000000000000e+00	0.000000000000000000e+00
2.468437042249904678e-02	3.800000000000000000e+01	1.000000000000000000e+00	0.000000000000000000e+00
6.466133042248900509e-02	3.800000000000000000e+01	1.000000000000000000e+00	0.000000000000000000e+00
1.442875704225277111e-01	3.800000000000000000e+01	1.000000000000000000e+00	0.000000000000000000e+00
2.201454904225035314e-01	3.800000000000000000e+01	1.000000000000000000e+00	0.000000000000000000e+00
2.561902904225168420e-01	3.800000000000000000e+01	1.000000000000000000e+00	0.000000000000000000e+00
2.741717304224882135e-01	3.800000000000000000e+01	1.000000000000000000e+00	0.000000000000000000e+00
2.770798904225491022e-01	3.800000000000000000e+01	1.000000000000000000e+00	0.000000000000000000e+00
2.853128504225357354e-01	3.800000000000000000e+01	1.000000000000000000e+00	0.000000000000000000e+00
2.913749304225281556e-01	3.800000000000000000e+01	1.000000000000000000e+00	0.000000000000000000e+00
2.936686904225713768e-01	3.800000000000000000e+01	1.000000000000000000e+00	0.000000000000000000e+00
2.972731704224931271e-01	3.800000000000000000e+01	1.000000000000000000e+00	0.000000000000000000e+00
2.995259704225579078e-01	3.800000000000000000e+01	1.000000000000000000e+00	0.000000000000000000e+00
3.019426104225364504e-01	3.800000000000000000e+01	1.000000000000000000e+00	0.000000000000000000e+00
3.047688504225267714e-01	3.800000000000000000e+01	1.000000000000000000e+00	0.000000000000000000e+00
3.068168504224719761e-01	3.800000000000000000e+01	1.000000000000000000e+00	0.000000000000000000e+00
3.088238904225524273e-01	3.800000000000000000e+01	1.000000000000000000e+00	0.000000000000000000e+00
3.111176504224819617e-01	3.800000000000000000e+01	1.000000000000000000e+00	0.000000000000000000e+00
3.146811704225389583e-01	3.800000000000000000e+01	1.000000000000000000e+00	0.000000000000000000e+00
3.204155704224764811e-01	3.800000000000000000e+01	1.000000000000000000e+00	0.000000000000000000e+00
3.236104504225001399e-01	3.800000000000000000e+01	1.000000000000000000e+00	0.000000000000000000e+00
3.343829304225143240e-01	3.800000000000000000e+01	1.000000000000000000e+00	0.000000000000000000e+00
3.391752504224929687e-01	3.800000000000000000e+01	1.000000000000000000e+00	0.000000000000000000e+00
3.408546104225185225e-01	3.800000000000000000e+01	1.000000000000000000e+00	0.000000000000000000e+00
3.446638904225598488e-01	3.800000000000000000e+01	1.000000000000000000e+00	0.000000000000000000e+00
3.480635704224757099e-01	3.800000000000000000e+01	1.000000000000000000e+00	0.000000000000000000e+00
3.591227704225663508e-01	3.800000000000000000e+01	1.000000000000000000e+00	0.000000000000000000e+00
2.032696912686038360e-03	3.900000000000000000e+01	1.000000000000000000e+00	0.000000000000000000e+00
6.367749691269652956e-02	3.900000000000000000e+01	1.000000000000000000e+00	0.000000000000000000e+00
6.801925691274179897e-02	3.900000000000000000e+01	1.000000000000000000e+00	0.000000000000000000e+00
1.100442169127338055e-01	3.900000000000000000e+01	1.000000000000000000e+00	0.000000000000000000e+00
1.295411769127032819e-01	3.900000000000000000e+01	1.000000000000000000e+00	0.000000000000000000e+00
1.335962169127289378e-01	3.900000000000000000e+01	1.000000000000000000e+00	0.000000000000000000e+00
1.815603769127211997e-01	3.900000000000000000e+01	1.000000000000000000e+00	0.000000000000000000e+00
2.480794169127240600e-01	3.900000000000000000e+01	1.000000000000000000e+00	0.000000000000000000e+00
2.613094969126952272e-01	3.900000000000000000e+01	1.000000000000000000e+00	0.000000000000000000e+00
2.870733369127198564e-01	3.900000000000000000e+01	1.000000000000000000e+00	0.000000000000000000e+00
2.894080569127415181e-01	3.900000000000000000e+01	1.000000000000000000e+00	0.000000000000000000e+00
3.449088569126890214e-01	3.900000000000000000e+01	1.000000000000000000e+00	0.000000000000000000e+00
4.109973603100813833e-02	4.000000000000000000e+01	1.000000000000000000e+00	0.000000000000000000e+00
5.748373603101031293e-02	4.000000000000000000e+01	1.000000000000000000e+00	0.000000000000000000e+00
8.152725603100963170e-02	4.000000000000000000e+01	1.000000000000000000e+00	0.000000000000000000e+00
1.727042160310081620e-01	4.000000000000000000e+01	1.000000000000000000e+00	0.000000000000000000e+00
1.890062960310108231e-01	4.000000000000000000e+01	1.000000000000000000e+00	0.000000000000000000e+00
2.273858160310102683e-01	4.000000000000000000e+01	1.000000000000000000e+00	0.000000000000000000e+00
2.391413360310115088e-01	4.000000000000000000e+01	1.000000000000000000e+00	0.000000000000000000e+00
2.688373360310127858e-01	4.000000000000000000e+01	1.000000000000000000e+00	0.000000000000000000e+00
2.716226160310104554e-01	4.000000000000000000e+01	1.000000000000000000e+00	0.000000000000000000e+00
2.788725360310100321e-01	4.000000000000000000e+01	1.000000000000000000e+00	0.000000000000000000e+00
2.881294960310119002e-01	4.000000000000000000e+01	1.000000000000000000e+00	0.000000000000000000e+00
3.002126960310111947e-01	4.000000000000000000e+01	1.000000000000000000e+00	0.000000000000000000e+00
3.025474160310115401e-01	4.000000000000000000e+01	1.000000000000000000e+00	0.000000000000000000e+00
3.127054960310080567e-01	4.000000000000000000e+01	1.000000000000000000e+00	0.000000000000000000e+00
3.184808560310092851e-01	4.000000000000000000e+01	1.000000000000000000e+00	0.000000000000000000e+00
3.216757360310116276e-01	4.000000000000000000e+01	1.000000000000000000e+00	0.000000000000000000e+00
3.406811760310124448e-01	4.000000000000000000e+01	1.000000000000000000e+00	0.000000000000000000e+00
3.469070960310109975e-01	4.000000000000000000e+01	1.000000000000000000e+00	0.000000000000000000e+00
3.592770160310085892e-01	4.000000000000000000e+01	1.000000000000000000e+00	0.000000000000000000e+00
1.071290460484921603e-01	4.100000000000000000e+01	1.000000000000000000e+00	0.000000000000000000e+00
1.164679260484935419e-01	4.100000000000000000e+01	1.000000000000000000e+00	0.000000000000000000e+00
2.025658460485080248e-01	4.100000000000000000e+01	1.000000000000000000e+00	0.000000000000000000e+00
2.300909660485150887e-01	4.100000000000000000e+01	1.000000000000000000e+00	0.000000000000000000e+00
2.436896860484911720e-01	4.100000000000000000e+01	1.000000000000000000e+00	0.000000000000000000e+00
2.508576860484983406e-01	4.100000000000000000e+01	1.000000000000000000e+00	0.000000000000000000e+00
2.603194460484918871e-01	4.100000000000000000e+01	1.000000000000000000e+00	0.000000000000000000e+00
2.623674460484939353e-01	4.100000000000000000e+01	1.000000000000000000e+00	0.000000000000000000e+00
2.725664860484973140e-01	4.100000000000000000e+01	1.000000000000000000e+00	0.000000000000000000e+00
2.837076060484879925e-01	4.100000000000000000e+01	1.000000000000000000e+00	0.000000000000000000e+00
2.868205660484979269e-01	4.100000000000000000e+01	1.000000000000000000e+00	0.000000000000000000e+00
2.933332060485089876e-01	4.100000000000000000e+01	1.000000000000000000e+00	0.000000000000000000e+00
1.245038904224817777e-01	4.200000000000000000e+01	1.000000000000000000e+00	0.000000000000000000e+00
1.654229304225443009e-01	4.200000000000000000e+01	1.000000000000000000e+00	0.000000000000000000e+00
1.911458104225336463e-01	4.200000000000000000e+01	1.000000000000000000e+00	0.000000000000000000e+00
1.947093304224769561e-01	4.200000000000000000e+01	1.000000000000000000e+00	0.000000000000000000e+00
2.110933304224933416e-01	4.200000000000000000e+01	1.000000000000000000e+00	0.000000000000000000e+00
2.205550904225153097e-01	4.200000000000000000e+01	1.000000000000000000e+00	0.000000000000000000e+00
2.488584504225106464e-01	4.200000000000000000e+01	1.000000000000000000e+00	0.000000000000000000e+00
2.507016504225636488e-01	4.200000000000000000e+01	1.000000000000000000e+00	0.000000000000000000e+00
2.558216504224835042e-01	4.200000000000000000e+01	1.000000000000000000e+00	0.000000000000000000e+00
2.594670904224973818e-01	4.200000000000000000e+01	1.000000000000000000e+00	0.000000000000000000e+00
2.618837304224759244e-01	4.200000000000000000e+01	1.000000000000000000e+00	0.000000000000000000e+00
2.650376504225211427e-01	4.200000000000000000e+01	1.000000000000000000e+00	0.000000000000000000e+00
2.685192504225075716e-01	4.200000000000000000e+01	1.000000000000000000e+00	0.000000000000000000e+00
2.704853304224958954e-01	4.200000000000000000e+01	1.000000000000000000e+00	0.000000000000000000e+00
2.728200504225175571e-01	4.200000000000000000e+01	1.000000000000000000e+00	0.000000000000000000e+00
2.755234104225725567e-01	4.200000000000000000e+01	1.000000000000000000e+00	0.000000000000000000e+00
2.778171704225020910e-01	4.200000000000000000e+01	1.000000000000000000e+00	0.000000000000000000e+00
2.800699704225668718e-01	4.200000000000000000e+01	1.000000000000000000e+00	0.000000000000000000e+00
2.820360504225551956e-01	4.200000000000000000e+01	1.000000000000000000e+00	0.000000000000000000e+00
2.860910904224671647e-01	4.200000000000000000e+01	1.000000000000000000e+00	0.000000000000000000e+00
3.255765304224884638e-01	4.200000000000000000e+01	1.000000000000000000e+00	0.000000000000000000e+00
3.384789304225184203e-01	4.200000000000000000e+01	1.000000000000000000e+00	0.000000000000000000e+00
3.456059704225187268e-01	4.200000000000000000e+01	1.000000000000000000e+00	0.000000000000000000e+00
3.492514104225326044e-01	4.200000000000000000e+01	1.000000000000000000e+00	0.000000000000000000e+00
2.377495806747065288e-02	4.300000000000000000e+01	1.000000000000000000e+00	0.000000000000000000e+00
6.321943806747087891e-02	4.300000000000000000e+01	1.000000000000000000e+00	0.000000000000000000e+00
7.407383806747036559e-02	4.300000000000000000e+01	1.000000000000000000e+00	0.000000000000000000e+00
8.152855806746872602e-02	4.300000000000000000e+01	1.000000000000000000e+00	0.000000000000000000e+00
1.398965580674702558e-01	4.300000000000000000e+01	1.000000000000000000e+00	0.000000000000000000e+00
1.449755980674685141e-01	4.300000000000000000e+01	1.000000000000000000e+00	0.000000000000000000e+00
1.482933580674701268e-01	4.300000000000000000e+01	1.000000000000000000e+00	0.000000000000000000e+00
2.213659980674624883e-01	4.300000000000000000e+01	1.000000000000000000e+00	0.000000000000000000e+00
2.558133580674639695e-01	4.300000000000000000e+01	1.000000000000000000e+00	0.000000000000000000e+00
2.812085580674694718e-01	4.300000000000000000e+01	1.000000000000000000e+00	0.000000000000000000e+00
3.142223180674723615e-01	4.300000000000000000e+01	1.000000000000000000e+00	0.000000000000000000e+00
3.403138380674666230e-01	4.300000000000000000e+01	1.000000000000000000e+00	0.000000000000000000e+00
3.539125580674711280e-01	4.300000000000000000e+01	1.000000000000000000e+00	0.000000000000000000e+00
2.951765042256981886e-02	4.400000000000000000e+01	1.000000000000000000e+00	0.000000000000000000e+00
6.642261042247143976e-02	4.400000000000000000e+01	1.000000000000000000e+00	0.000000000000000000e+00
8.624725042249581364e-02	4.400000000000000000e+01	1.000000000000000000e+00	0.000000000000000000e+00
1.718536504225700590e-01	4.400000000000000000e+01	1.000000000000000000e+00	0.000000000000000000e+00
1.740654904225427124e-01	4.400000000000000000e+01	1.000000000000000000e+00	0.000000000000000000e+00
1.772603704225663712e-01	4.400000000000000000e+01	1.000000000000000000e+00	0.000000000000000000e+00
1.946683704224985156e-01	4.400000000000000000e+01	1.000000000000000000e+00	0.000000000000000000e+00
2.136738104224993329e-01	4.400000000000000000e+01	1.000000000000000000e+00	0.000000000000000000e+00
2.205141304225368692e-01	4.400000000000000000e+01	1.000000000000000000e+00	0.000000000000000000e+00
2.255112504225214032e-01	4.400000000000000000e+01	1.000000000000000000e+00	0.000000000000000000e+00
2.338261304224649173e-01	4.400000000000000000e+01	1.000000000000000000e+00	0.000000000000000000e+00
2.372258104224944653e-01	4.400000000000000000e+01	1.000000000000000000e+00	0.000000000000000000e+00
2.392738104225533569e-01	4.400000000000000000e+01	1.000000000000000000e+00	0.000000000000000000e+00
2.430421304225025558e-01	4.400000000000000000e+01	1.000000000000000000e+00	0.000000000000000000e+00
2.456226104225085471e-01	4.400000000000000000e+01	1.000000000000000000e+00	0.000000000000000000e+00
2.490222904225380951e-01	4.400000000000000000e+01	1.000000000000000000e+00	0.000000000000000000e+00
2.510702904224832999e-01	4.400000000000000000e+01	1.000000000000000000e+00	0.000000000000000000e+00
2.557806904225050637e-01	4.400000000000000000e+01	1.000000000000000000e+00	0.000000000000000000e+00
2.585659704225169442e-01	4.400000000000000000e+01	1.000000000000000000e+00	0.000000000000000000e+00
2.620475704225033731e-01	4.400000000000000000e+01	1.000000000000000000e+00	0.000000000000000000e+00
2.664712504225623668e-01	4.400000000000000000e+01	1.000000000000000000e+00	0.000000000000000000e+00
2.690107704224762308e-01	4.400000000000000000e+01	1.000000000000000000e+00	0.000000000000000000e+00
2.715502904225037817e-01	4.400000000000000000e+01	1.000000000000000000e+00	0.000000000000000000e+00
2.732706104225077759e-01	4.400000000000000000e+01	1.000000000000000000e+00	0.000000000000000000e+00
2.754824504224804294e-01	4.400000000000000000e+01	1.000000000000000000e+00	0.000000000000000000e+00
2.784315704225197585e-01	4.400000000000000000e+01	1.000000000000000000e+00	0.000000000000000000e+00
2.801518904225237527e-01	4.400000000000000000e+01	1.000000000000000000e+00	0.000000000000000000e+00
2.835515704225533007e-01	4.400000000000000000e+01	1.000000000000000000e+00	0.000000000000000000e+00
2.878933304225417267e-01	4.400000000000000000e+01	1.000000000000000000e+00	0.000000000000000000e+00
1.955468893366019145e-02	4.500000000000000000e+01	1.000000000000000000e+00	0.000000000000000000e+00
2.315916893366010143e-02	4.500000000000000000e+01	1.000000000000000000e+00	0.000000000000000000e+00
1.154010889336594126e-01	4.500000000000000000e+01	1.000000000000000000e+00	0.000000000000000000e+00
1.662734089336628251e-01	4.500000000000000000e+01	1.000000000000000000e+00	0.000000000000000000e+00
1.713524489336610834e-01	4.500000000000000000e+01	1.000000000000000000e+00	0.000000000000000000e+00
1.749978889336607502e-01	4.500000000000000000e+01	1.000000000000000000e+00	0.000000000000000000e+00
1.972801289336634234e-01	4.500000000000000000e+01	1.000000000000000000e+00	0.000000000000000000e+00
2.064961289336655348e-01	4.500000000000000000e+01	1.000000000000000000e+00	0.000000000000000000e+00
2.082983689336619371e-01	4.500000000000000000e+01	1.000000000000000000e+00	0.000000000000000000e+00
2.121076489336606308e-01	4.500000000000000000e+01	1.000000000000000000e+00	0.000000000000000000e+00
2.239041289336616281e-01	4.500000000000000000e+01	1.000000000000000000e+00	0.000000000000000000e+00
2.272628489336629976e-01	4.500000000000000000e+01	1.000000000000000000e+00	0.000000000000000000e+00
2.424180489336653643e-01	4.500000000000000000e+01	1.000000000000000000e+00	0.000000000000000000e+00
2.494631689336590519e-01	4.500000000000000000e+01	1.000000000000000000e+00	0.000000000000000000e+00
2.543374089336656318e-01	4.500000000000000000e+01	1.000000000000000000e+00	0.000000000000000000e+00
2.669940489336615208e-01	4.500000000000000000e+01	1.000000000000000000e+00	0.000000000000000000e+00
1.906316893366311049e-02	4.600000000000000000e+01	1.000000000000000000e+00	0.000000000000000000e+00
3.942028893366300579e-02	4.600000000000000000e+01	1.000000000000000000e+00	0.000000000000000000e+00
5.445260893366610233e-02	4.600000000000000000e+01	1.000000000000000000e+00	0.000000000000000000e+00
7.886476893366323182e-02	4.600000000000000000e+01	1.000000000000000000e+00	0.000000000000000000e+00
1.036865289336650342e-01	4.600000000000000000e+01	1.000000000000000000e+00	0.000000000000000000e+00
1.750388489336605069e-01	4.600000000000000000e+01	1.000000000000000000e+00	0.000000000000000000e+00
1.822887689336600836e-01	4.600000000000000000e+01	1.000000000000000000e+00	0.000000000000000000e+00
1.914228489336626815e-01	4.600000000000000000e+01	1.000000000000000000e+00	0.000000000000000000e+00
2.161217289336652136e-01	4.600000000000000000e+01	1.000000000000000000e+00	0.000000000000000000e+00
2.214874889336617692e-01	4.600000000000000000e+01	1.000000000000000000e+00	0.000000000000000000e+00
2.243546889336660577e-01	4.600000000000000000e+01	1.000000000000000000e+00	0.000000000000000000e+00
2.275086089336615380e-01	4.600000000000000000e+01	1.000000000000000000e+00	0.000000000000000000e+00
2.303758089336658266e-01	4.600000000000000000e+01	1.000000000000000000e+00	0.000000000000000000e+00
2.418855689336614212e-01	4.600000000000000000e+01	1.000000000000000000e+00	0.000000000000000000e+00
2.440564489336627396e-01	4.600000000000000000e+01	1.000000000000000000e+00	0.000000000000000000e+00
2.533134089336646078e-01	4.600000000000000000e+01	1.000000000000000000e+00	0.000000000000000000e+00
2.605633289336641845e-01	4.600000000000000000e+01	1.000000000000000000e+00	0.000000000000000000e+00
2.858356489336633111e-01	4.600000000000000000e+01	1.000000000000000000e+00	0.000000000000000000e+00
2.979598089336623623e-01	4.600000000000000000e+01	1.000000000000000000e+00	0.000000000000000000e+00
3.297038089336656874e-01	4.600000000000000000e+01	1.000000000000000000e+00	0.000000000000000000e+00
3.471937289336612942e-01	4.600000000000000000e+01	1.000000000000000000e+00	0.000000000000000000e+00
1.387152244853284699e-02	4.700000000000000000e+01	1.000000000000000000e+00	0.000000000000000000e+00
1.916788824486208576e-01	4.700000000000000000e+01	1.000000000000000000e+00	0.000000000000000000e+00
2.060148824485783514e-01	4.700000000000000000e+01	1.000000000000000000e+00	0.000000000000000000e+00
2.121998424486197798e-01	4.700000000000000000e+01	1.000000000000000000e+00	0.000000000000000000e+00
[truncated: 130,481 more rows]
